# Supplementary material for: Genome-wide eQTLs and heritability for gene expression traits in unrelated individuals
Source: BMC Genomics. 2014 Jan 9;15(1):13. doi: 10.1186/1471-2164-15-13 (PMC4028055; doi:10.1186/1471-2164-15-13)
Supplement: Supplementary file 3 — Additional file 3: Cis - and trans - eQTLs detected in the mixed HapMap populations. (XLS 201 KB) [file 12864_2013_6999_MOESM3_ESM.xls]

## Sheet: Sheet1
Additional file 3: Cis- and trans- eQTLs detected in the mixed HapMap populations.
Genes			eQTLs
Ensembl id	Chr	h2*	Peak SNP	SNP position	cis/trans	h2**	-Log10(P value)
ENSG00000217801	1	0.83	rs477878	chr13:79901845	trans	0.13	7.9
ENSG00000235098	1	0.13	rs9805048	chr12:46689959	trans	0.06	8.7
ENSG00000158109	1	0.78	rs4648537	chr1:3530234	cis	0.12	7.6
ENSG00000049247	1	0.99	rs2493214	chr1:7917007	cis	0.18	9.7
ENSG00000142599	1	0.96	rs1840300	chr15:98184467	trans	0.14	7.9
ENSG00000162441	1	0.86	rs6661806	chr1:9960055	cis$	0.34	22.2
			rs7528979	chr1:10016044	cis$	0.2	12.2
ENSG00000175206	1	0.02	rs816379	chr6:54106984	trans	0.04	7.4
ENSG00000228549	1	0.8	rs10051043	chr5:2420111	trans	0.12	7.7
ENSG00000211454	1	0.23	rs1158146	chr1:34095997	trans	0.06	8.1
ENSG00000162430	1	0.91	rs2523586	chr6:31435414	trans	0.51	36.3
ENSG00000142784	1	0.3	rs7631112	chr3:108409535	trans	0.07	7.6
ENSG00000000938	1	0.94	rs1861970	chr7:154910642	trans	0.13	7.5
ENSG00000130770	1	0.93	rs6688791	chr1:28439327	cis	0.18	10.2
ENSG00000228682	1	0.78	rs2274024	chr6:163357353	trans	0.12	8.2
ENSG00000142920	1	0.03	rs13266317	chr8:2558001	trans	0.05	7.6
ENSG00000134686	1	0.8	rs5861	chr1:33562107	cis$	0.36	25.3
ENSG00000142686	1	0.64	rs7530222	chr1:35973365	cis	0.11	8.4
ENSG00000134698	1	0.4	rs7106261	chr11:120061851	trans	0.08	8
ENSG00000054118	1	0.5	rs6775632	chr3:97425423	trans	0.09	7.8
ENSG00000116883	1	0.64	rs12116935	chr1:36562133	cis$	0.15	11.4
ENSG00000116885	1	0.78	rs3738836	chr1:36657595	cis$	0.37	26.4
ENSG00000185090	1	0.93	rs568419	chr1:38015216	cis	0.17	9.8
ENSG00000168653	1	0.79	rs11205599	chr1:39278728	cis$	0.43	31.7
ENSG00000116985	1	0.5	rs580699	chr1:39979097	cis	0.11	9.3
			rs2138686	chr1:40015516	cis	0.16	13.6
ENSG00000066185	1	0.55	rs10493108	chr1:42680689	cis$	0.1	8
ENSG00000159479	1	0.8	rs2782648	chr1:43676176	cis	0.14	8.6
ENSG00000223526	1	0.04	rs2346058	chr18:70280514	trans	0.05	7.4
ENSG00000126091	1	0.55	rs6801	chr1:44169233	cis	0.17	13.9
ENSG00000117411	1	0.65	rs803679	chr1:44121992	cis$	0.12	8.4
ENSG00000236624	1	0.3	rs2356559	chr1:45754099	cis	0.11	12.2
ENSG00000197429	1	0.79	rs10890334	chr1:45872965	cis$	0.19	12.2
ENSG00000085999	1	0.9	rs2220530	chr14:62239467	trans	0.13	7.5
ENSG00000117481	1	0.87	rs11211271	chr1:46621017	cis$	0.24	14.7
ENSG00000162368	1	0.66	rs3088062	chr1:47616604	cis	0.15	10.7
ENSG00000162384	1	0.85	rs2275087	chr1:53466976	cis$	0.18	10.9
ENSG00000116205	1	0.8	rs11206284	chr1:54351246	cis$	0.37	26.1
ENSG00000157216	1	0.43	rs178940	chr17:31086799	trans	0.09	8.7
ENSG00000240563	1	0.98	rs6563933	chr16:82157269	trans	0.15	8.3
ENSG00000079739	1	0.83	rs10813625	chr9:3159779	trans	0.14	8.9
ENSG00000162433	1	0.92	rs1474797	chr1:185233816	trans	0.13	7.6
ENSG00000162620	1	0.78	rs522759	chr1:74446170	cis	0.32	22.1
ENSG00000116791	1	0.91	rs10890142	chr1:74951717	cis$	0.2	11.9
			rs1327090	chr1:75039067	cis$	0.17	10.2
ENSG00000117114	1	0.43	rs12463776	chr2:192296579	trans	0.09	8
ENSG00000153898	1	0.94	rs654666	chr1:85208148	cis$	0.24	13.8
ENSG00000117174	1	0.91	rs1539444	chr1:85945886	cis	0.15	8.6
ENSG00000171502	1	0.92	rs12040977	chr1:86238673	cis$	0.15	8.6
ENSG00000153936	1	0.81	rs10833049	chr11:19034341	trans	0.12	7.5
ENSG00000171488	1	0.97	rs2065152	chr1:90001107	cis$	0.15	8.1
ENSG00000122484	1	0.73	rs812533	chr9:78415079	trans	0.11	7.6
ENSG00000154511	1	0.8	rs10764841	chr10:130746819	trans	0.12	7.8
ENSG00000162694	1	0.91	rs12048904	chr1:101104124	cis	0.17	9.6
ENSG00000240038	1	0.33	rs2886093	chr12:6515826	trans	0.08	8.2
ENSG00000134184	1	0.98	rs366631	chr1:110053995	cis$	0.73	59
ENSG00000064886	1	1	rs12024633	chr1:111567685	cis$	0.28	15.7
ENSG00000134216	1	0.26	rs12410579	chr1:111636570	cis	0.13	16.7
ENSG00000085465	1	0.85	rs1264892	chr1:111770817	cis$	0.14	8.2
ENSG00000143110	1	0.96	rs9304523	chr18:24349558	trans	0.16	9.1
ENSG00000121933	1	0.38	rs3393	chr1:111843672	cis	0.08	8.1
ENSG00000007341	1	0.86	rs12126277	chr1:112907892	cis$	0.48	34.3
ENSG00000116489	1	0.63	rs7527076	chr1:112952004	cis	0.36	30.9
ENSG00000118655	1	0.92	rs6674384	chr1:114257430	cis	0.35	21.8
ENSG00000116815	1	0.82	rs10754444	chr1:116851199	cis	0.15	9.5
ENSG00000116874	1	0.87	rs12032374	chr1:119385360	cis	0.21	12.9
			rs2436384	chr5:156553029	trans	0.13	7.5
ENSG00000232780	1	0.27	rs1060619	chr12:6515042	trans	0.23	31.3
ENSG00000162836	1	0.86	rs2153463	chr1:145590934	trans	0.14	8.3
ENSG00000163131	1	0.89	rs1136808	chr1:148969341	trans	0.22	13.1
ENSG00000143387	1	0.63	rs12125650	chr1:149026798	trans	0.11	8.1
ENSG00000143437	1	0.87	rs11807409	chr1:148950047	trans	0.15	9.2
ENSG00000197622	1	0.88	rs4357530	chr1:149369777	trans	0.15	9
ENSG00000163155	1	0.65	rs1898178	chr12:94805463	trans	0.1	7.5
ENSG00000197747	1	0.95	rs2932574	chr1:150248644	trans	0.25	14.1
			rs7077814	chr10:67636066	trans	0.14	8.1
ENSG00000159450	1	0.27	rs4755979	chr11:45361778	trans	0.07	7.6
ENSG00000163207	1	0.71	rs7572011	chr2:104215176	trans	0.13	8.8
ENSG00000189171	1	0.93	rs11548104	chr1:151853932	trans	0.37	22.6
ENSG00000160741	1	0.45	rs4595397	chr1:152094704	trans	0.08	7.8
ENSG00000169241	1	0.73	rs1845546	chr4:70349587	trans	0.11	7.7
ENSG00000160781	1	0.57	rs16837272	chr1:154507459	trans	0.12	9.5
ENSG00000026751	1	0.88	rs2295616	chr1:158976781	trans	0.14	8.4
ENSG00000215845	1	0.69	rs2073653	chr1:159279384	trans	0.13	9.2
ENSG00000143226	1	0.76	rs8192298	chr15:88134658	trans	0.13	8.3
ENSG00000132185	1	0.96	rs1340978	chr1:159943594	trans	0.22	12.7
ENSG00000143155	1	0.78	rs2281014	chr1:166430462	trans	0.45	35.2
ENSG00000117479	1	0.79	rs10441515	chr8:122755121	trans	0.12	7.6
ENSG00000171806	1	0.81	rs10748557	chr10:82409749	trans	0.12	7.5
			rs178940	chr17:31086799	trans	0.12	7.5
ENSG00000116132	1	0.92	rs524252	chr1:74505185	trans	0.14	8
			rs10945820	chr6:162713399	trans	0.15	8.4
ENSG00000120334	1	0.92	rs2146372	chr1:172136192	trans	0.49	33.1
ENSG00000188585	1	0.04	rs11673167	chr19:45586451	trans	0.04	7.5
ENSG00000057252	1	0.75	rs178940	chr17:31086799	trans	0.11	7.5
ENSG00000153029	1	0.73	rs16856699	chr1:179291733	trans	0.14	9.2
ENSG00000116698	1	0.71	rs1044879	chr1:181789375	trans	0.32	24
ENSG00000127074	1	0.98	rs1840300	chr15:98184467	trans	0.14	8
ENSG00000213047	1	0.96	rs4340651	chr3:35176053	trans	0.14	7.7
ENSG00000143858	1	0.19	rs2654455	chr16:78911329	trans	0.07	9.2
ENSG00000133048	1	0.86	rs2886117	chr1:201435504	trans	0.18	11.1
ENSG00000198625	1	0.61	rs10900595	chr1:202778225	trans	0.1	7.5
ENSG00000143466	1	0.74	rs6867681	chr5:10344429	trans	0.12	7.8
ENSG00000009790	1	0.92	rs2440066	chr9:11637156	trans	0.13	7.4
ENSG00000082512	1	0.81	rs829623	chr2:30609116	trans	0.12	7.5
ENSG00000117697	1	0.86	rs7538853	chr1:210993049	trans	0.14	8.3
ENSG00000162769	1	0.76	rs6659996	chr1:211113744	trans	0.16	10.4
ENSG00000136636	1	0.82	rs2709409	chr2:208219478	trans	0.13	7.9
ENSG00000231814	1	0.04	rs1256948	chr1:199642884	trans	0.05	8
ENSG00000162813	1	0.54	rs7711670	chr5:38144655	trans	0.1	8.6
ENSG00000162817	1	0.99	rs425437	chr1:218935131	trans	0.3	17.2
ENSG00000117791	1	0.99	rs425437	chr1:218935131	trans	0.22	12
ENSG00000186205	1	0.57	rs700036	chr1:218942662	trans	0.13	10.8
ENSG00000143756	1	0.91	rs7518839	chr1:222398402	trans	0.21	12.3
ENSG00000143641	1	0.94	rs7022	chr1:228484287	trans	0.15	8.4
ENSG00000135778	1	0.87	rs4141442	chr1:231165498	trans	0.13	7.8
ENSG00000186197	1	0.82	rs12913167	chr15:52154220	trans	0.13	8
ENSG00000203666	1	0.92	rs619449	chr1:243279673	trans	0.56	40.6
ENSG00000143653	1	0.83	rs7526237	chr1:244964757	trans	0.14	8.9
			rs6699332	chr1:245001634	trans	0.28	18
ENSG00000196418	1	0.85	rs4925715	chr1:245355092	trans	0.18	11
ENSG00000130508	2	0.98	rs6442698	chr3:1864450	trans	0.15	8.2
ENSG00000182551	2	0.93	rs3349	chr2:3481205	cis$	0.19	10.9
ENSG00000151360	2	0.03	rs6946703	chr7:14381534	trans	0.05	7.9
ENSG00000115750	2	0.9	rs1971101	chr2:9943677	cis$	0.16	9.2
ENSG00000183891	2	0.92	rs7572167	chr2:19964469	cis$	0.34	20.8
			rs10197385	chr2:20040055	cis$	0.33	20.2
ENSG00000115129	2	0.91	rs3923708	chr11:132758738	trans	0.13	7.4
ENSG00000198399	2	0.3	rs7711670	chr5:38144655	trans	0.08	9.4
ENSG00000138101	2	0.82	rs7583617	chr2:25479363	cis$	0.33	22
ENSG00000084754	2	0.67	rs2241739	chr2:26265398	cis	0.1	7.5
ENSG00000158089	2	0.94	rs11903753	chr2:31200250	cis$	0.4	24.4
ENSG00000091106	2	0.56	rs212679	chr2:32284611	cis$	0.14	11.7
ENSG00000119812	2	0.8	rs12590252	chr14:56082358	trans	0.12	7.7
ENSG00000115904	2	0.76	rs1037495	chr2:39062930	cis	0.23	15.3
ENSG00000115944	2	0.7	rs9474614	chr6:53622905	trans	0.11	7.4
ENSG00000250565	2	0.84	rs3829837	chr2:46616731	cis$	0.13	8
ENSG00000119878	2	0.9	rs13001566	chr2:46682991	cis$	0.37	23.3
ENSG00000138081	2	0.77	rs7260632	chr19:59602328	trans	0.13	8.2
ENSG00000115239	2	0.77	rs1921998	chr2:217520622	trans	0.12	7.5
			rs12590252	chr14:56082358	trans	0.12	7.6
ENSG00000162994	2	0.72	rs2576722	chr2:55315327	cis$	0.15	10.1
ENSG00000119844	2	0.75	rs2896867	chr18:70708327	trans	0.12	7.9
ENSG00000115902	2	0.96	rs4671631	chr2:64998291	cis$	0.16	9
			rs1035165	chr2:65013100	cis$	0.17	9.4
ENSG00000011523	2	0.6	rs10929012	chr2:234738197	trans	0.1	7.5
ENSG00000124380	2	0.85	rs1048139	chr2:69985295	cis$	0.12	7.5
ENSG00000135617	2	0.71	rs838547	chr2:234092515	trans	0.11	7.8
ENSG00000188687	2	0.03	rs17717944	chr16:76463340	trans	0.04	7.8
ENSG00000115350	2	0.93	rs3771800	chr2:75041377	cis$	0.21	12
ENSG00000176204	2	0.08	rs12211595	chr6:22517175	trans	0.05	8.4
ENSG00000066032	2	0.87	rs13245576	chr7:17735945	trans	0.14	8.2
ENSG00000068654	2	0.79	rs7562837	chr2:86159762	cis$	0.2	12.7
ENSG00000132313	2	0.85	rs749579	chr2:86301919	cis	0.13	7.7
ENSG00000144021	2	0.65	rs2276649	chr2:96335136	trans	0.18	13.1
ENSG00000135951	2	0.37	rs12613624	chr2:99099173	trans	0.13	13.7
ENSG00000144182	2	0.63	rs4850895	chr2:99010904	trans	0.12	8.8
ENSG00000153208	2	0.8	rs1809933	chr5:819910	trans	0.12	7.8
ENSG00000125618	2	0.39	rs7589901	chr2:113709815	cis$	0.13	12.5
ENSG00000144118	2	0.69	rs4849849	chr2:120763043	cis	0.13	8.8
ENSG00000169967	2	0.71	rs6761391	chr2:127870754	cis	0.13	8.7
ENSG00000115919	2	0.94	rs7300039	chr12:938439	trans	0.13	7.5
ENSG00000169554	2	0.85	rs17521866	chr2:131354911	trans	0.12	7.6
ENSG00000121989	2	0.64	rs6517972	chr21:20805913	trans	0.1	7.5
ENSG00000071909	2	0.82	rs2595599	chr8:93727524	trans	0.12	7.7
ENSG00000115827	2	0.69	rs12590252	chr14:56082358	trans	0.11	7.8
ENSG00000172878	2	0.25	rs12408736	chr1:171496178	trans	0.06	7.7
ENSG00000172845	2	0.72	rs1366223	chr5:177581094	trans	0.11	7.7
ENSG00000018510	2	0.8	rs4491034	chr1:225647834	trans	0.12	7.6
ENSG00000204262	2	0.68	rs11628895	chr14:44991368	trans	0.11	8.2
ENSG00000128699	2	0.94	rs6942	chr2:190344656	cis$	0.72	62
ENSG00000151689	2	0.77	rs3791815	chr2:190927859	cis$	0.12	7.8
ENSG00000189362	2	0.1	rs10182754	chr2:191039459	cis	0.05	8.3
ENSG00000115415	2	0.94	rs525409	chr1:16604097	trans	0.13	7.6
ENSG00000128641	2	0.96	rs6749232	chr2:191823297	cis$	0.2	11.3
ENSG00000155744	2	0.77	rs4756828	chr11:15754922	trans	0.12	8
ENSG00000003393	2	0.85	rs927032	chr20:20804922	trans	0.12	7.5
ENSG00000178562	2	0.92	rs16948137	chr16:77180189	trans	0.13	7.7
ENSG00000204186	2	0.55	rs13430161	chr2:206896838	cis$	0.13	10.7
ENSG00000163249	2	0.7	rs2709409	chr2:208219478	cis	0.16	10.8
ENSG00000197756	2	0.87	rs284565	chr2:217067051	cis$	0.37	23.8
ENSG00000115461	2	0.08	rs10960054	chr9:11634357	trans	0.04	7.4
ENSG00000158552	2	0.64	rs178940	chr17:31086799	trans	0.11	8
ENSG00000135924	2	0.68	rs3121522	chr1:49132460	trans	0.11	8
ENSG00000163082	2	0.89	rs874364	chr2:223182991	cis$	0.15	8.7
ENSG00000081052	2	0.9	rs13398103	chr2:227567937	cis$	0.16	9.5
ENSG00000123485	2	0.86	rs3178178	chr2:234413997	cis$	0.14	8.6
ENSG00000188042	2	0.89	rs1464264	chr2:234864326	trans	0.22	13.1
ENSG00000132329	2	0.96	rs6741923	chr2:238463945	cis$	0.3	17.3
ENSG00000144488	2	0.95	rs6819526	chr4:54516107	trans	0.14	7.8
ENSG00000115687	2	0.98	rs2240540	chr2:241695410	cis$	0.17	9.3
ENSG00000115694	2	0.93	rs2240482	chr2:242053694	cis$	0.59	43.4
ENSG00000180902	2	0.87	rs7582582	chr2:242358752	cis	0.19	11.7
ENSG00000134086	3	0.56	rs7711670	chr5:38144655	trans	0.1	8
ENSG00000144559	3	0.88	rs402731	chr3:11861216	cis$	0.35	22.2
ENSG00000132170	3	0.96	rs12487012	chr3:12331196	cis$	0.16	9
ENSG00000154781	3	0.74	rs6791383	chr3:14665432	cis$	0.15	9.7
ENSG00000206562	3	0.75	rs704417	chr3:64227464	trans	0.12	7.8
ENSG00000154813	3	0.91	rs842272	chr3:16307050	cis$	0.19	11.2
ENSG00000154814	3	0.86	rs842287	chr3:16292947	cis$	0.17	10.6
ENSG00000197385	3	0.02	rs9908905	chr17:40664861	trans	0.05	8.4
ENSG00000170275	3	0.89	rs1840300	chr15:98184467	trans	0.14	8.1
ENSG00000114742	3	0.8	rs2056613	chr3:39100297	cis$	0.29	19.4
ENSG00000168026	3	0.64	rs7973036	chr12:112502694	trans	0.11	8
ENSG00000170011	3	0.88	rs10018691	chr4:21519248	trans	0.13	7.7
ENSG00000168036	3	0.64	rs7937238	chr11:77409064	trans	0.11	7.9
ENSG00000075914	3	0.8	rs6794	chr3:45027779	cis$	0.15	9.3
ENSG00000224424	3	0.3	rs770749	chr12:10017461	trans	0.07	7.9
ENSG00000168268	3	0.77	rs6798246	chr3:52574962	cis$	0.18	12
ENSG00000163933	3	0.18	rs10027492	chr4:28256909	trans	0.06	7.8
ENSG00000163666	3	0.71	rs2833757	chr21:32596295	trans	0.12	8
ENSG00000163687	3	0.99	rs3772985	chr3:58161759	cis$	0.37	21.2
ENSG00000255423	3	0.74	rs10876560	chr12:37843160	trans	0.12	7.8
ENSG00000227124	3	0.54	rs2118755	chr3:75868920	cis$	0.2	16.8
ENSG00000064225	3	0.97	rs1490054	chr3:177954026	trans	0.15	8.3
ENSG00000196776	3	0.95	rs17231712	chr3:109312252	trans	0.18	10.2
ENSG00000144843	3	0.47	rs7711670	chr5:38144655	trans	0.09	8.4
ENSG00000183833	3	0.3	rs4234664	chr3:120908745	trans	0.09	9.9
ENSG00000175697	3	0.14	rs1111069	chr9:34435174	trans	0.05	7.7
ENSG00000180353	3	0.66	rs12491109	chr3:123002944	trans	0.14	10.3
ENSG00000145088	3	0.93	rs4582090	chr3:123008789	trans	0.14	7.8
ENSG00000114013	3	0.92	rs4870346	chr6:155436691	trans	0.13	7.4
ENSG00000173200	3	0.91	rs6796228	chr3:123777925	trans	0.21	12.1
ENSG00000175455	3	0.86	rs13193012	chr6:3209670	trans	0.14	8.5
ENSG00000070476	3	0.81	rs6775965	chr3:127663761	trans	0.12	7.6
ENSG00000187715	3	0.02	rs16970582	chr17:73344006	trans	0.04	7.5
ENSG00000034533	3	0.76	rs1549871	chr7:46675268	trans	0.11	7.5
ENSG00000113971	3	0.76	rs7622700	chr3:133929026	trans	0.12	8
ENSG00000170819	3	0.98	rs2737717	chr3:134668524	trans	0.32	17.9
ENSG00000154928	3	0.96	rs4402117	chr1:154929902	trans	0.14	8
ENSG00000114107	3	0.76	rs227405	chr14:69559433	trans	0.12	7.7
ENSG00000163864	3	0.91	rs7639511	chr3:140875058	trans	0.43	28
ENSG00000114744	3	0.18	rs12638291	chr3:150870606	trans	0.06	8.8
ENSG00000114850	3	0.82	rs291876	chr5:102864663	trans	0.12	7.5
ENSG00000243926	3	0.81	rs9865431	chr3:157834412	trans	0.16	10.3
ENSG00000179674	3	0.47	rs11066507	chr12:107956294	trans	0.1	9.3
ENSG00000173905	3	0.71	rs12487372	chr3:169209910	trans	0.12	7.9
ENSG00000175166	3	0.79	rs3775054	chr4:96338819	trans	0.12	7.7
ENSG00000073803	3	0.83	rs9875687	chr3:186505879	trans	0.12	7.6
ENSG00000136527	3	0.82	rs4321562	chr3:187116045	trans	0.31	20.7
ENSG00000180611	3	0.98	rs1948721	chr3:194112141	trans	0.44	27
ENSG00000176945	3	0.59	rs863582	chr3:196964365	trans	0.12	9.5
ENSG00000174013	3	0.69	rs9870529	chr3:197781444	trans	0.13	8.9
ENSG00000163975	3	0.89	rs9859886	chr3:198232482	trans	0.13	7.7
ENSG00000145217	4	0.02	rs6081471	chr20:18996231	trans	0.04	7.6
ENSG00000159692	4	0.03	rs3812089	chr5:177565722	trans	0.04	7.5
ENSG00000179979	4	0.63	rs6838561	chr4:1370033	cis	0.11	8.3
ENSG00000109501	4	0.53	rs2493117	chr1:177522580	trans	0.11	9.1
ENSG00000125089	4	0.79	rs1281152	chr4:8281356	cis$	0.25	16.6
ENSG00000251615	4	0.86	rs2280569	chr4:8417982	cis$	0.19	11.3
ENSG00000087008	4	0.85	rs827000	chr4:8419769	cis$	0.22	13.3
ENSG00000004468	4	0.99	rs6968813	chr7:34423101	trans	0.14	7.6
ENSG00000109689	4	0.57	rs6815719	chr4:26490952	cis$	0.11	9.1
ENSG00000174123	4	0.97	rs17582830	chr4:38543822	cis$	0.22	12.5
ENSG00000174125	4	0.79	rs7653908	chr4:38458616	cis$	0.13	8.4
ENSG00000151806	4	0.86	rs16857402	chr4:44401210	cis$	0.22	13.7
			rs12590252	chr14:56082358	trans	0.13	7.8
ENSG00000163281	4	0.83	rs10513530	chr3:160147221	trans	0.12	7.5
ENSG00000145247	4	0.89	rs12504699	chr4:48629055	cis$	0.29	17.4
ENSG00000171476	4	0.94	rs4626270	chr4:57216977	cis$	0.15	8.4
ENSG00000197888	4	0.99	rs3100645	chr4:69525783	cis	0.62	44.3
ENSG00000163734	4	0.03	rs13121341	chr4:126779204	trans	0.05	8.1
ENSG00000163743	4	0.73	rs3775531	chr4:76627088	cis	0.15	9.8
ENSG00000174796	4	0.79	rs1817387	chr4:76665242	cis$	0.28	18.6
ENSG00000138744	4	0.89	rs13138223	chr4:77078639	cis$	0.23	13.8
ENSG00000138764	4	0.9	rs761685	chr20:49373633	trans	0.13	7.7
ENSG00000138678	4	0.97	rs1521532	chr4:84745560	cis$	0.25	14.4
ENSG00000177432	4	0.78	rs3017897	chr4:89865729	cis	0.12	7.7
ENSG00000138814	4	0.7	rs10901608	chr10:128089869	trans	0.11	7.6
ENSG00000138777	4	0.6	rs13108489	chr4:106512574	cis$	0.31	26.9
ENSG00000145348	4	0.93	rs7662291	chr4:107405042	cis$	0.19	11
ENSG00000164022	4	0.84	rs3805410	chr4:107488398	cis	0.13	7.6
ENSG00000145365	4	0.8	rs7025486	chr9:123462224	trans	0.12	7.6
ENSG00000138658	4	0.75	rs1366223	chr5:177581094	trans	0.13	8.3
ENSG00000145388	4	0.82	rs3733517	chr4:119844448	cis	0.13	7.9
ENSG00000151470	4	0.9	rs4975274	chr4:129997526	cis$	0.13	7.5
			rs1709421	chr4:130278429	cis$	0.26	15.4
ENSG00000059691	4	0.76	rs6535811	chr4:152818442	cis$	0.2	13.1
ENSG00000137628	4	0.92	rs10901608	chr10:128089869	trans	0.13	7.7
ENSG00000181381	4	0.89	rs11129096	chr3:2330167	trans	0.14	8
ENSG00000056050	4	0.86	rs10520162	chr4:170839074	cis	0.14	8.3
ENSG00000164105	4	0.89	rs9505882	chr6:169449818	trans	0.13	7.5
ENSG00000164118	4	0.65	rs4695916	chr4:175437965	cis$	0.31	24.7
ENSG00000150627	4	0.86	rs2102586	chr12:125750676	trans	0.13	7.5
ENSG00000129187	4	0.84	rs7677967	chr4:184048126	cis$	0.37	25.1
ENSG00000109775	4	0.9	rs1545299	chr4:186570477	cis	0.15	8.7
ENSG00000164344	4	0.09	rs10762060	chr10:67759247	trans	0.04	7.5
ENSG00000225138	5	0.93	rs2561666	chr5:516898	cis$	0.18	10.2
ENSG00000113504	5	0.98	rs10044441	chr5:1159667	cis	0.14	7.6
ENSG00000124275	5	0.9	rs161869	chr5:7930831	cis$	0.29	17.2
ENSG00000145569	5	0.48	rs10493215	chr1:57352198	trans	0.1	8.3
ENSG00000082196	5	0.61	rs6546	chr5:34055787	cis$	0.22	17.8
ENSG00000152582	5	0.55	rs1840300	chr15:98184467	trans	0.09	7.6
ENSG00000145592	5	0.76	rs29744	chr5:40789742	cis$	0.15	9.7
ENSG00000172244	5	0.74	rs1559063	chr5:172281200	trans	0.13	8.6
ENSG00000155542	5	0.9	rs185220	chr5:56241114	cis	0.46	31.1
ENSG00000113448	5	0.35	rs11818220	chr10:20760926	trans	0.07	7.5
ENSG00000123219	5	0.9	rs12523328	chr5:64847588	cis$	0.24	14.1
ENSG00000131844	5	0.78	rs12590252	chr14:56082358	trans	0.12	7.6
ENSG00000131711	5	0.95	rs1217817	chr5:71425507	cis$	0.21	11.9
ENSG00000171617	5	0.96	rs2115280	chr5:73819919	cis	0.2	10.9
ENSG00000164253	5	0.82	rs7033860	chr9:98941038	trans	0.13	7.9
ENSG00000164307	5	0.79	rs27619	chr5:96143821	cis$	0.12	7.7
ENSG00000145730	5	0.91	rs5855	chr5:102393085	cis	0.15	9
ENSG00000129595	5	0.9	rs9272105	chr6:32707977	trans	0.47	32
ENSG00000171444	5	0.66	rs226420	chr17:31089506	trans	0.11	7.6
ENSG00000047188	5	0.68	rs12408736	chr1:171496178	trans	0.11	7.7
ENSG00000080709	5	0.17	rs9449382	chr6:82699691	trans	0.05	7.6
ENSG00000164221	5	0.96	rs2059061	chr5:114578607	cis$	0.18	10
ENSG00000168916	5	0.94	rs12655869	chr5:124274898	cis	0.14	8.1
ENSG00000066583	5	0.89	rs178940	chr17:31086799	trans	0.14	8.2
ENSG00000072682	5	0.95	rs154484	chr5:131578341	cis$	0.14	8
ENSG00000043143	5	0.49	rs2084007	chr5:133919181	cis	0.09	7.5
ENSG00000120708	5	0.95	rs11001204	chr10:76355107	trans	0.16	9.1
ENSG00000170482	5	0.91	rs11954057	chr5:138811731	cis$	0.13	7.6
ENSG00000145882	5	0.88	rs1659087	chr5:148699237	cis$	0.17	9.6
ENSG00000135077	5	0.98	rs671866	chr15:60936636	trans	0.14	7.7
ENSG00000170231	5	0.89	rs2063733	chr15:79773218	trans	0.13	7.8
ENSG00000145936	5	0.97	rs10945820	chr6:162713399	trans	0.16	8.8
ENSG00000113742	5	0.77	rs359477	chr5:173238038	cis	0.22	14.8
ENSG00000175309	5	0.83	rs4971866	chr2:49597304	trans	0.12	7.5
ENSG00000169045	5	0.85	rs4131080	chr5:178976898	cis$	0.14	8.6
ENSG00000161021	5	0.87	rs6627	chr5:179136539	cis	0.24	14.8
ENSG00000161013	5	0.81	rs2240531	chr14:70623359	trans	0.13	8.1
ENSG00000050748	5	0.85	rs6896513	chr5:179615088	cis$	0.17	10.2
ENSG00000124588	6	0.94	rs1885300	chr6:2974126	cis	0.23	13.5
ENSG00000180822	6	0.91	rs1127485	chr6:3215005	cis$	0.15	8.9
ENSG00000124491	6	0.99	rs2326765	chr6:6338102	cis$	0.2	10.8
ENSG00000112799	6	0.86	rs2092302	chr6:6517973	cis$	0.15	8.9
ENSG00000153157	6	0.88	rs9379896	chr6:10994935	cis$	0.18	10.9
ENSG00000111863	6	0.96	rs300911	chr4:144496205	trans	0.15	8.3
ENSG00000145979	6	0.93	rs2458308	chr6:13427847	cis$	0.19	10.7
ENSG00000225921	6	0.76	rs13190556	chr5:166242307	trans	0.11	7.5
ENSG00000165097	6	0.52	rs214499	chr6:18336994	cis	0.11	8.8
ENSG00000168405	6	0.93	rs9295647	chr6:25201412	cis	0.2	11.1
ENSG00000112343	6	0.88	rs7753826	chr6:26150218	cis$	0.12	7.5
ENSG00000186470	6	0.8	rs11098914	chr4:128356851	trans	0.14	8.6
			rs9358933	chr6:26471667	cis	0.24	15.3
ENSG00000124613	6	0.77	rs3856206	chr1:162012453	trans	0.12	7.6
			rs980961	chr6:27468998	cis	0.23	15
ENSG00000203813	6	0.72	rs1131017	chr12:54722196	trans	0.22	15.1
ENSG00000187626	6	0.72	rs1366223	chr5:177581094	trans	0.11	7.5
ENSG00000112139	6	0.19	rs6938061	chr6:37782317	cis$	0.09	11.5
ENSG00000112167	6	0.54	rs9968886	chr6:39168456	cis	0.11	9.2
ENSG00000112576	6	0.86	rs11833023	chr12:2425315	trans	0.13	7.6
ENSG00000124587	6	0.87	rs3763236	chr6:43010486	cis	0.38	24.3
ENSG00000112667	6	0.06	rs4782938	chr16:82966242	trans	0.04	7.5
ENSG00000124574	6	0.75	rs755528	chr2:28735527	trans	0.12	8
ENSG00000204052	6	0.02	rs11168086	chr5:148464380	trans	0.04	7.6
ENSG00000180992	6	0.77	rs4714741	chr6:44173857	cis$	0.16	10.3
ENSG00000196284	6	0.84	rs609643	chr6:44813281	cis$	0.17	10
			rs7745506	chr6:45137988	cis$	0.21	12.8
ENSG00000031691	6	0.8	rs2501978	chr6:49484240	cis	0.12	7.7
ENSG00000170915	6	0.96	rs9370125	chr6:52469994	cis$	0.15	8.5
ENSG00000001084	6	0.89	rs178940	chr17:31086799	trans	0.13	7.6
ENSG00000137269	6	0.95	rs178940	chr17:31086799	trans	0.13	7.4
ENSG00000164430	6	0.77	rs311678	chr6:74191737	cis$	0.23	15.6
ENSG00000146243	6	0.8	rs9361468	chr6:79677933	cis$	0.28	18.5
ENSG00000111880	6	0.95	rs2756369	chr6:89382936	cis$	0.28	16.4
ENSG00000146281	6	0.61	rs401501	chr6:89895447	cis$	0.21	16.9
ENSG00000112218	6	0.81	rs9374118	chr6:97361587	cis$	0.16	10
ENSG00000228506	6	0.76	rs7745110	chr6:99985340	cis$	0.3	21.4
ENSG00000112246	6	0.13	rs7230989	chr18:39542720	trans	0.05	7.5
ENSG00000112297	6	0.98	rs3747787	chr6:107074471	cis$	0.2	11.2
ENSG00000130348	6	0.68	rs3121448	chr6:107220202	cis$	0.35	28.3
ENSG00000155085	6	0.03	rs1343241	chr6:82140506	trans	0.04	7.6
ENSG00000173214	6	0.36	rs10844075	chr12:32012543	trans	0.07	7.5
ENSG00000111877	6	0.51	rs11153782	chr6:119302554	cis$	0.16	13.8
ENSG00000164484	6	0.99	rs10447418	chr6:130591494	cis$	0.4	23.5
ENSG00000118514	6	0.41	rs7766189	chr6:135395544	cis$	0.12	11.7
ENSG00000112339	6	0.57	rs13197750	chr6:135354073	cis	0.1	8
ENSG00000135541	6	0.67	rs7750586	chr6:135869366	cis$	0.14	10.1
ENSG00000120254	6	0.93	rs1047662	chr6:151464528	cis	0.6	45.2
ENSG00000146476	6	0.76	rs12590252	chr14:56082358	trans	0.12	7.7
ENSG00000130340	6	0.01	rs11661600	chr18:1282701	trans	0.04	7.5
ENSG00000112096	6	0.9	rs9355742	chr6:159997163	cis	0.17	9.9
			rs5746136	chr6:160023074	cis	0.19	11
ENSG00000176381	6	0.97	rs4075452	chr6:166642407	cis$	0.15	7.9
ENSG00000198818	6	0.88	rs12198613	chr6:166667897	cis	0.14	8.2
ENSG00000213066	6	0.79	rs435359	chr6:167317604	cis	0.23	14.6
ENSG00000146535	7	0.4	rs1713919	chr7:2831232	cis	0.13	13.3
ENSG00000086232	7	0.68	rs558030	chr7:6064193	cis$	0.24	17.9
ENSG00000136240	7	0.95	rs6796	chr7:6468892	cis$	0.23	13.3
ENSG00000106443	7	0.59	rs10066487	chr5:110802842	trans	0.1	7.9
ENSG00000106460	7	0.76	rs10950391	chr7:12228354	cis$	0.13	8.5
ENSG00000105928	7	0.98	rs754554	chr7:24725343	cis$	0.27	14.8
ENSG00000153790	7	0.31	rs2523078	chr7:25154071	cis$	0.14	15.4
ENSG00000078399	7	0.44	rs10401791	chr19:62472795	trans	0.1	8.8
ENSG00000106125	7	0.55	rs10278285	chr7:30800233	cis$	0.18	15.3
ENSG00000180347	7	0.01	rs12416009	chr10:11808607	trans	0.04	7.5
ENSG00000168303	7	0.87	rs178940	chr17:31086799	trans	0.12	7.5
ENSG00000164543	7	0.41	rs2280949	chr12:50988730	trans	0.08	7.6
ENSG00000158604	7	0.83	rs2072183	chr7:44545705	cis$	0.21	13.1
ENSG00000233539	7	0.04	rs2921008	chr8:8390715	trans	0.04	8.6
ENSG00000164500	7	0.08	rs917229	chr7:42065501	trans	0.05	7.7
ENSG00000185811	7	0.96	rs17553002	chr7:50444992	cis$	0.41	24.7
ENSG00000129103	7	0.75	rs13238899	chr7:56108112	cis$	0.15	9.8
ENSG00000169919	7	0.81	rs4718278	chr7:64881031	trans	0.17	10.4
			rs7791814	chr7:65002924	cis	0.17	10.5
ENSG00000169902	7	0.94	rs7861789	chr9:32613677	trans	0.13	7.4
ENSG00000237310	7	0.38	rs2173570	chr7:65400398	trans	0.09	9
ENSG00000176428	7	0.82	rs9505882	chr6:169449818	trans	0.12	7.5
ENSG00000189077	7	0.94	rs7788926	chr7:75457586	cis$	0.2	11.4
ENSG00000127952	7	0.78	rs8565	chr7:75468210	cis	0.26	17.3
ENSG00000146700	7	0.22	rs6958115	chr7:75874102	cis$	0.06	7.5
ENSG00000228113	7	0.75	rs2160195	chr7:38371496	trans	0.15	10
ENSG00000237819	7	0.82	rs1145391	chr11:99184550	trans	0.13	8.1
ENSG00000196636	7	0.86	rs17168169	chr7:96557937	cis	0.14	8
ENSG00000146833	7	0.89	rs2572005	chr7:99331966	cis$	0.37	24.1
ENSG00000221838	7	0.49	rs6960432	chr7:99508811	cis$	0.16	14.3
ENSG00000005075	7	0.88	rs4543479	chr7:101898188	cis	0.29	18
ENSG00000105835	7	0.57	rs7791378	chr7:105652430	cis	0.1	8.2
ENSG00000177683	7	0.6	rs40923	chr7:107977599	cis	0.33	28.8
ENSG00000105971	7	0.81	rs17138749	chr7:115920334	cis	0.36	24.5
ENSG00000106299	7	0.73	rs8089151	chr18:70727962	trans	0.12	8.2
ENSG00000128604	7	0.87	rs4731534	chr7:128392830	cis$	0.64	54.6
ENSG00000064419	7	0.77	rs3958094	chr7:128422503	cis$	0.14	9.1
ENSG00000128607	7	0.63	rs4324873	chr7:129548319	cis$	0.21	16.3
ENSG00000128510	7	0.91	rs3807344	chr7:129721455	cis$	0.2	11.8
ENSG00000158623	7	0.86	rs10863	chr7:129932825	cis$	0.15	9.3
			rs2288081	chr7:130007836	cis$	0.13	7.7
ENSG00000236753	7	0.34	rs10275276	chr7:130646202	cis	0.08	8.4
ENSG00000131558	7	0.62	rs1157650	chr10:106632024	trans	0.1	7.5
ENSG00000227471	7	0.35	rs782878	chr7:133883551	cis	0.08	8.6
ENSG00000244701	7	0.71	rs10261515	chr7:141045176	cis$	0.12	8.1
ENSG00000257093	7	0.9	rs10261515	chr7:141045176	cis$	0.19	11.1
ENSG00000165076	7	0.08	rs8114282	chr20:61587962	trans	0.04	7.4
ENSG00000127399	7	0.4	rs2108852	chr7:149650561	cis$	0.09	9.1
ENSG00000188707	7	0.85	rs11769348	chr7:149657686	cis$	0.2	12.2
ENSG00000106538	7	0.98	rs1047575	chr7:149666433	cis$	0.18	9.8
ENSG00000214022	7	0.58	rs178940	chr17:31086799	trans	0.11	8.9
ENSG00000187260	7	0.58	rs12533730	chr7:150736999	cis	0.15	11.9
ENSG00000244291	7	0.65	rs4716648	chr7:156142217	cis$	0.21	16
ENSG00000126870	7	0.84	rs2657381	chr7:158343848	cis$	0.22	13.3
ENSG00000253982	8	0.21	rs7846610	chr8:1694082	cis	0.11	13.9
ENSG00000036448	8	0.92	rs2280902	chr8:2064479	cis$	0.34	20.8
ENSG00000254319	8	0.91	rs16893344	chr8:134275461	trans	0.13	7.6
ENSG00000182319	8	0.93	rs9926888	chr16:76866441	trans	0.14	8.1
ENSG00000173281	8	0.56	rs12785	chr8:9032346	cis$	0.13	10.7
ENSG00000255310	8	0.71	rs178940	chr17:31086799	trans	0.11	7.5
ENSG00000154319	8	0.97	rs2736340	chr8:11381382	cis$	0.33	19
ENSG00000136573	8	0.95	rs922483	chr8:11389321	cis$	0.16	8.7
ENSG00000173566	8	0.9	rs3739435	chr8:22021058	cis$	0.18	10.7
ENSG00000120913	8	0.86	rs11782130	chr8:22508302	cis	0.14	8.4
ENSG00000189233	8	0.18	rs1760207	chr1:57335820	trans	0.06	8.4
ENSG00000168081	8	0.84	rs6456236	chr6:19320384	trans	0.13	7.9
ENSG00000147421	8	0.89	rs1487969	chr8:28941580	cis$	0.3	18.3
ENSG00000172728	8	0.25	rs2732275	chr8:33467646	cis$	0.1	11.8
ENSG00000176209	8	0.89	rs2923428	chr8:42507458	cis	0.22	12.9
ENSG00000147485	8	0.75	rs4915730	chr1:61375746	trans	0.12	7.6
			rs7112231	chr11:44452200	trans	0.12	7.9
			rs3782384	chr12:69065821	trans	0.12	7.8
ENSG00000187735	8	0.85	rs2292590	chr8:55210259	cis	0.13	7.9
ENSG00000221947	8	0.63	rs7819332	chr8:71830819	cis$	0.49	50.3
ENSG00000104427	8	0.87	rs1384804	chr8:79734777	cis$	0.39	25.5
ENSG00000164695	8	0.88	rs3735701	chr8:82806997	cis$	0.19	11.1
ENSG00000104497	8	0.82	rs2600606	chr8:82890075	cis$	0.27	17.1
ENSG00000156469	8	0.89	rs7025486	chr9:123462224	trans	0.13	7.6
ENSG00000156509	8	0.87	rs2453631	chr8:101220397	cis$	0.15	8.9
ENSG00000205038	8	0.94	rs1783166	chr8:110595060	cis$	0.71	59
ENSG00000177570	8	0.85	rs2514605	chr8:119723591	cis$	0.29	18.2
ENSG00000156795	8	0.87	rs13272492	chr8:124505250	cis$	0.28	17.4
ENSG00000131773	8	0.79	rs10485620	chr20:49998575	trans	0.14	8.7
ENSG00000104518	8	0.69	rs1545536	chr8:144714312	cis$	0.2	13.9
ENSG00000147813	8	0.96	rs4874156	chr8:144732707	cis$	0.45	27.8
ENSG00000185189	8	0.65	rs1208077	chr2:202234834	trans	0.1	7.6
ENSG00000204791	8	0.28	rs284565	chr2:217067051	trans	0.13	15.5
ENSG00000071894	8	0.67	rs6599528	chr8:145573922	cis$	0.12	8.5
ENSG00000147804	8	0.96	rs9539211	chr13:61015994	trans	0.15	8.3
ENSG00000161016	8	0.83	rs2280933	chr8:145985722	cis$	0.28	17.9
ENSG00000182307	8	0.83	rs11782073	chr8:146271091	cis$	0.12	7.6
ENSG00000227835	9	0.41	rs13181946	chr5:116171343	trans	0.08	7.5
ENSG00000237359	9	0.81	rs1548299	chr9:3640174	cis$	0.21	13.7
ENSG00000107018	9	0.72	rs1885498	chr9:5326984	cis$	0.18	12.1
ENSG00000178445	9	0.98	rs945270	chr14:55270226	trans	0.14	7.5
ENSG00000155158	9	0.86	rs11942462	chr4:176199680	trans	0.12	7.6
			rs10118629	chr9:15286450	cis$	0.21	12.9
ENSG00000171843	9	0.9	rs9806196	chr15:98199929	trans	0.13	7.8
ENSG00000107201	9	0.9	rs10970985	chr9:32443119	cis$	0.16	9.2
ENSG00000122692	9	0.87	rs1537040	chr9:33051440	cis$	0.17	10
ENSG00000086062	9	0.78	rs10813954	chr9:33127596	cis$	0.32	21.9
ENSG00000164978	9	0.89	rs4884683	chr13:66132231	trans	0.15	8.7
ENSG00000005238	9	0.56	rs831460	chr11:20130875	trans	0.09	7.6
ENSG00000236083	9	0.12	rs17270685	chr20:30475598	trans	0.05	7.9
ENSG00000137054	9	0.86	rs2274480	chr9:37485006	cis	0.18	10.7
ENSG00000135046	9	0.99	rs3758354	chr9:74954385	trans	0.19	10.4
ENSG00000106733	9	0.92	rs10869500	chr9:76897515	trans	0.37	22.4
ENSG00000172159	9	0.66	rs13404419	chr2:53575003	trans	0.11	7.8
ENSG00000135040	9	0.57	rs7450	chr9:87826707	trans	0.15	11.5
ENSG00000148110	9	0.96	rs12343123	chr9:96245367	trans	0.66	50.2
ENSG00000182150	9	0.76	rs12345187	chr9:97708191	trans	0.13	8.8
ENSG00000130956	9	0.88	rs7018473	chr9:98133502	trans	0.19	11.3
ENSG00000106789	9	0.97	rs12351801	chr9:100024767	trans	0.18	10.1
ENSG00000023318	9	0.51	rs2440066	chr9:11637156	trans	0.09	7.6
ENSG00000136870	9	0.78	rs13273599	chr8:41116081	trans	0.12	7.6
ENSG00000165028	9	0.69	rs6889456	chr5:58396256	trans	0.11	7.7
ENSG00000226047	9	0.06	rs1001333	chr6:134235552	trans	0.04	7.6
ENSG00000106771	9	0.81	rs178940	chr17:31086799	trans	0.13	8
ENSG00000119411	9	0.85	rs7873862	chr9:115153217	trans	0.14	8.7
ENSG00000119431	9	0.71	rs3747816	chr9:115177834	trans	0.13	9.3
ENSG00000136861	9	0.9	rs7037806	chr9:122190946	trans	0.53	38.1
ENSG00000106780	9	0.81	rs10818474	chr9:122529785	trans	0.19	12.2
			rs2900219	chr9:126147101	trans	0.16	9.8
ENSG00000119396	9	0.08	rs6478498	chr9:122877723	trans	0.06	10.3
ENSG00000056586	9	0.75	rs1366223	chr5:177581094	trans	0.12	7.9
ENSG00000171448	9	0.73	rs11026121	chr11:21490671	trans	0.13	8.7
ENSG00000136856	9	0.64	rs2246011	chr9:129288706	trans	0.1	7.6
ENSG00000196152	9	0.85	rs2244624	chr9:129253329	trans	0.25	15.5
ENSG00000106991	9	0.71	rs2709382	chr2:208204960	trans	0.11	7.7
ENSG00000136811	9	0.76	rs7077436	chr10:126220868	trans	0.12	7.9
ENSG00000119383	9	0.68	rs178940	chr17:31086799	trans	0.12	8.3
ENSG00000224307	9	0.1	rs1436620	chr11:90667257	trans	0.05	8.7
ENSG00000148296	9	0.93	rs3124752	chr9:135254314	trans	0.21	11.8
ENSG00000148290	9	0.82	rs1059773	chr9:135218686	trans	0.19	12.1
ENSG00000123453	9	0.69	rs7047059	chr9:71066625	trans	0.12	8.5
ENSG00000054179	9	0.8	rs13254808	chr8:62851295	trans	0.15	9.5
ENSG00000182154	9	0.83	rs169370	chr5:157569596	trans	0.12	7.4
ENSG00000165983	10	0.97	rs1055340	chr10:16595534	cis$	0.69	54.8
ENSG00000077327	10	0.55	rs11793716	chr9:95685891	trans	0.09	7.5
ENSG00000095777	10	0.03	rs6596466	chr5:138578127	trans	0.06	7.7
ENSG00000120539	10	0.89	rs10829202	chr10:27509171	cis	0.37	23.5
ENSG00000224597	10	0.82	rs7078150	chr10:29755085	cis$	0.38	25.8
ENSG00000165511	10	0.02	rs523442	chr5:41513935	trans	0.06	7.7
ENSG00000231132	10	0.02	rs4779012	chr15:77297964	trans	0.05	7.5
ENSG00000108176	10	0.93	rs2814192	chr10:133919715	trans	0.13	7.5
ENSG00000204130	10	0.42	rs12908287	chr15:94924810	trans	0.08	7.4
ENSG00000107719	10	0.97	rs7922219	chr10:71907699	cis$	0.36	21.1
ENSG00000166321	10	0.39	rs6480671	chr10:74570789	cis$	0.16	16.7
			rs12256735	chr10:75020904	cis$	0.14	13.8
ENSG00000188373	10	0.94	rs10047521	chr12:24817967	trans	0.16	8.8
ENSG00000026103	10	0.83	rs1468063	chr10:90765271	cis$	0.19	11.7
ENSG00000152778	10	0.87	rs1591051	chr10:91101667	cis$	0.16	9.8
ENSG00000232936	10	0.21	rs1328914	chr9:13044470	trans	0.06	7.7
			rs8085710	chr18:63584734	trans	0.06	7.9
ENSG00000119969	10	0.87	rs12590252	chr14:56082358	trans	0.14	8.5
ENSG00000138185	10	0.93	rs10882656	chr10:97464822	cis$	0.37	22.3
ENSG00000171160	10	0.76	rs10444067	chr10:99432826	cis$	0.12	7.8
ENSG00000155287	10	0.74	rs3749541	chr4:153363327	trans	0.13	8.7
ENSG00000196072	10	0.98	rs12241379	chr10:102042363	cis$	0.35	20.2
			rs199771	chr20:22329961	trans	0.13	7.5
ENSG00000055950	10	0.71	rs12571302	chr10:102732753	cis$	0.2	14.2
ENSG00000138107	10	0.73	rs7078511	chr10:104273864	cis	0.13	8.8
ENSG00000156398	10	0.88	rs2902548	chr10:104477372	cis$	0.38	24.3
ENSG00000166272	10	0.28	rs192569	chr10:104567905	cis$	0.08	9.8
ENSG00000173915	10	0.98	rs7913461	chr10:104991315	cis$	0.4	23.8
			rs6580	chr10:105196864	cis$	0.48	30.8
ENSG00000183605	10	0.77	rs9980918	chr21:32117841	trans	0.12	7.8
ENSG00000119965	10	0.84	rs10902843	chr10:124665243	cis	0.27	17.3
ENSG00000203791	10	0.79	rs10901816	chr10:126430385	cis$	0.19	12.1
ENSG00000188690	10	0.8	rs10794021	chr10:127468584	cis$	0.21	13.7
ENSG00000089876	10	0.82	rs10794021	chr10:127468584	cis$	0.15	9.5
ENSG00000148773	10	0.81	rs8436	chr10:129784973	cis$	0.12	7.9
ENSG00000151640	10	0.96	rs10781563	chr10:133858802	cis$	0.31	17.8
ENSG00000142082	11	0.63	rs2293168	chr11:201482	cis$	0.19	14.6
ENSG00000142102	11	0.8	rs1060819	chr11:285527	cis$	0.3	19.6
ENSG00000177042	11	0.66	rs7128243	chr11:682221	cis$	0.17	12.1
ENSG00000177697	11	0.82	rs6762	chr11:828722	cis$	0.34	22.7
ENSG00000184956	11	0.09	rs2136234	chr3:184645651	trans	0.05	8.4
ENSG00000110665	11	0.94	rs2074021	chr11:2280104	cis$	0.39	23.6
ENSG00000064201	11	0.93	rs2074021	chr11:2280104	cis$	0.33	20.1
ENSG00000254827	11	0.54	rs11200146	chr10:123531856	trans	0.09	7.5
ENSG00000175518	11	0.37	rs7939159	chr11:5598577	cis	0.15	15.3
ENSG00000180974	11	0.44	rs12272855	chr11:95561997	trans	0.08	7.4
ENSG00000183801	11	0.01	rs4705886	chr5:130604291	trans	0.05	7.5
ENSG00000166452	11	0.91	rs3751068	chr11:8903526	cis$	0.15	8.5
ENSG00000166471	11	0.84	rs12145753	chr1:233162562	trans	0.12	7.5
ENSG00000133789	11	0.94	rs2060477	chr11:9603111	cis$	0.22	12.3
ENSG00000236287	11	0.83	rs1366223	chr5:177581094	trans	0.14	8.6
ENSG00000070081	11	0.94	rs214083	chr11:17255435	cis$	0.24	13.7
ENSG00000074319	11	0.84	rs12419063	chr11:18481894	cis$	0.25	15.6
			rs11652559	chr17:33076712	trans	0.13	8.1
ENSG00000254622	11	0.2	rs10768975	chr11:43710948	trans	0.11	14.9
ENSG00000187398	11	0.05	rs12464741	chr2:136977359	trans	0.04	7.9
ENSG00000169519	11	0.95	rs1993152	chr15:42806582	trans	0.41	25.1
ENSG00000186714	11	0.95	rs10493215	chr1:57352198	trans	0.14	7.9
ENSG00000176148	11	0.19	rs2273544	chr11:33032767	cis	0.06	7.7
ENSG00000166326	11	0.82	rs2709409	chr2:208219478	trans	0.12	7.7
ENSG00000149084	11	0.87	rs10768975	chr11:43710948	cis$	0.31	19.5
ENSG00000110455	11	0.93	rs7127924	chr11:44042263	cis$	0.49	32.6
ENSG00000134575	11	0.65	rs2013867	chr11:47216848	cis	0.13	9.8
ENSG00000066336	11	0.46	rs3817335	chr11:47600467	cis$	0.1	9.2
ENSG00000134809	11	0.95	rs2511983	chr11:57103450	cis$	0.42	26
ENSG00000197629	11	0.97	rs10820350	chr9:104835969	trans	0.15	8.2
ENSG00000110104	11	0.77	rs7167	chr11:60374710	cis	0.14	9
ENSG00000162148	11	0.59	rs1551251	chr2:236612484	trans	0.1	7.8
ENSG00000168005	11	0.67	rs480874	chr11:63348541	cis	0.14	10.2
ENSG00000168071	11	0.77	rs1199046	chr11:63874702	cis$	0.21	13.6
ENSG00000197891	11	0.18	rs2190392	chr7:107239921	trans	0.05	7.6
ENSG00000168066	11	0.9	rs637332	chr11:64285326	cis	0.43	28.4
ENSG00000133884	11	0.67	rs2271194	chr12:54763961	trans	0.17	12.7
ENSG00000254986	11	0.89	rs3775054	chr4:96338819	trans	0.12	7.4
ENSG00000182791	11	0.01	rs6940272	chr6:118578549	trans	0.04	7.7
ENSG00000162341	11	0.73	rs10896426	chr11:68626499	cis$	0.16	11
ENSG00000085733	11	0.81	rs3794532	chr15:49854563	trans	0.12	7.8
ENSG00000175575	11	0.88	rs11235932	chr11:73249531	cis$	0.19	11.1
ENSG00000158555	11	0.95	rs11606662	chr11:74902548	cis$	0.3	17.4
ENSG00000159063	11	0.86	rs12590252	chr14:56082358	trans	0.14	8.6
ENSG00000150672	11	0.06	rs243157	chr14:62365404	trans	0.04	7.5
ENSG00000152404	11	0.82	rs1602395	chr11:106684303	trans	0.12	7.7
ENSG00000075239	11	0.88	rs9550966	chr13:22869287	trans	0.14	8.2
ENSG00000137714	11	0.73	rs10891120	chr11:109837058	cis$	0.15	10.3
ENSG00000196167	11	0.37	rs12574149	chr11:110710148	cis	0.12	11.9
ENSG00000214290	11	0.95	rs4938509	chr11:110751821	cis$	0.19	10.7
ENSG00000255129	11	0.81	rs635903	chr11:112651995	cis$	0.12	7.7
ENSG00000149292	11	0.6	rs6589371	chr11:112698007	cis	0.11	8.3
ENSG00000167286	11	0.9	rs12146121	chr1:107931360	trans	0.13	7.8
ENSG00000160695	11	0.52	rs4614	chr11:118457581	cis	0.13	11.3
ENSG00000154096	11	0.71	rs11618730	chr13:45808321	trans	0.11	7.4
ENSG00000149403	11	0.21	rs350818	chr19:4037807	trans	0.06	8.1
ENSG00000134910	11	0.91	rs3847291	chr9:8341957	trans	0.14	8
ENSG00000110080	11	0.58	rs17135399	chr11:125723751	trans	0.14	11.4
ENSG00000197905	12	0.98	rs17301021	chr15:82613080	trans	0.14	7.6
ENSG00000111321	12	0.83	rs10744706	chr12:6373479	cis$	0.24	15.2
ENSG00000139192	12	0.85	rs2243977	chr12:6440244	cis$	0.27	17
ENSG00000010626	12	0.83	rs2239163	chr12:6884337	cis$	0.35	23.5
ENSG00000111671	12	0.77	rs6489740	chr12:6858242	cis	0.14	9.1
ENSG00000139178	12	0.69	rs11043785	chr12:7143227	cis	0.13	9
ENSG00000139197	12	0.89	rs12828421	chr12:7226484	cis$	0.14	8.4
ENSG00000139187	12	0.44	rs1805674	chr12:9052262	cis	0.16	14.7
ENSG00000111215	12	0.8	rs10772397	chr12:11029950	cis$	0.23	14.7
ENSG00000178878	12	0.9	rs3759216	chr12:12759353	cis$	0.14	8.2
ENSG00000182993	12	0.8	rs1012683	chr12:14842317	cis	0.12	7.6
ENSG00000139055	12	0.74	rs545418	chr1:150763962	trans	0.12	8.4
ENSG00000111700	12	0.1	rs860246	chr7:78829240	trans	0.05	8
ENSG00000111731	12	0.87	rs1366223	chr5:177581094	trans	0.13	7.9
ENSG00000152944	12	0.52	rs11170109	chr12:51072293	trans	0.1	8.5
ENSG00000133704	12	0.45	rs7711670	chr5:38144655	trans	0.09	7.7
ENSG00000087470	12	0.9	rs12590252	chr14:56082358	trans	0.13	7.5
ENSG00000057294	12	0.54	rs2519579	chr7:93234360	trans	0.1	8
ENSG00000139168	12	0.78	rs3911246	chr12:41063747	trans	0.24	15.8
ENSG00000139219	12	0.04	rs4904281	chr14:85495191	trans	0.05	7.7
ENSG00000177627	12	0.91	rs2732447	chr12:47130923	trans	0.17	9.9
ENSG00000134287	12	0.7	rs2275803	chr10:129761680	trans	0.12	8.2
ENSG00000066084	12	0.95	rs1047912	chr12:49425129	trans	0.63	47.3
ENSG00000196876	12	0.14	rs6729166	chr2:240146951	trans	0.05	7.8
ENSG00000176422	12	0.76	rs7302925	chr12:55147725	trans	0.16	10.6
ENSG00000166888	12	0.85	rs324019	chr12:55772914	trans	0.13	8.2
ENSG00000185633	12	0.73	rs4674687	chr2:223322206	trans	0.12	8.1
ENSG00000123427	12	0.89	rs10877019	chr12:56459196	trans	0.36	23.1
ENSG00000166896	12	0.9	rs3751325	chr12:56621893	trans	0.27	16.5
ENSG00000118596	12	0.51	rs11173126	chr12:58410356	trans	0.09	8.1
ENSG00000127337	12	0.76	rs6804627	chr3:60964210	trans	0.12	7.6
ENSG00000166225	12	0.08	rs1576025	chr9:77310850	trans	0.05	7.7
ENSG00000166268	12	0.51	rs6553967	chr4:177623194	trans	0.09	7.5
			rs11177845	chr12:68462901	trans	0.3	28.7
ENSG00000070961	12	0.78	rs1366223	chr5:177581094	trans	0.12	7.6
ENSG00000184752	12	0.83	rs835044	chr12:93921683	trans	0.14	8.9
ENSG00000111666	12	0.97	rs3809260	chr12:100615148	trans	0.36	21.2
ENSG00000111670	12	0.85	rs12681430	chr8:41115216	trans	0.13	7.7
ENSG00000075188	12	0.86	rs1601259	chr15:47827250	trans	0.14	8.2
ENSG00000111696	12	0.9	rs1370410	chr12:102765522	trans	0.14	8.2
ENSG00000120837	12	0.74	rs1601259	chr15:47827250	trans	0.12	8.1
ENSG00000248594	12	0.82	rs9971871	chr12:110892759	trans	0.18	11.3
ENSG00000198270	12	0.78	rs11066128	chr12:110935137	trans	0.12	7.8
ENSG00000089220	12	0.7	rs431038	chr12:117142190	trans	0.18	12.8
ENSG00000089154	12	0.85	rs2422	chr12:119049571	trans	0.18	11.1
ENSG00000110931	12	0.9	rs3794207	chr12:120170461	trans	0.27	15.8
ENSG00000188735	12	0.5	rs15797	chr12:120700009	trans	0.17	15.1
ENSG00000110987	12	0.89	rs9572220	chr13:69116802	trans	0.14	7.9
ENSG00000139719	12	0.83	rs2271408	chr12:121286263	trans	0.15	9.1
ENSG00000183955	12	0.12	rs627280	chr18:30962793	trans	0.05	8.1
ENSG00000196458	12	0.67	rs7967101	chr12:132029214	trans	0.13	9.1
ENSG00000090612	12	0.85	rs12296283	chr12:132218482	trans	0.15	9.3
ENSG00000121741	13	0.79	rs10876560	chr12:37843160	trans	0.12	7.8
ENSG00000224429	13	0.67	rs7336525	chr13:20816844	trans	0.26	19.7
ENSG00000139496	13	0.58	rs7711670	chr5:38144655	trans	0.1	7.6
ENSG00000180730	13	0.84	rs1634491	chr17:31435370	trans	0.38	25.7
ENSG00000122034	13	0.81	rs12590252	chr14:56082358	trans	0.12	7.5
ENSG00000139517	13	0.57	rs1366223	chr5:177581094	trans	0.09	7.5
ENSG00000102755	13	0.67	rs1131017	chr12:54722196	trans	0.54	57.1
ENSG00000187676	13	0.8	rs912603	chr13:30803641	trans	0.31	20.7
ENSG00000139618	13	0.78	rs6695322	chr1:231260423	trans	0.12	8
ENSG00000244754	13	0.72	rs9315167	chr13:31967188	trans	0.14	9.5
ENSG00000133101	13	0.94	rs12114965	chr8:137908166	trans	0.14	8.1
ENSG00000136143	13	0.85	rs12590252	chr14:56082358	trans	0.12	7.5
ENSG00000233610	13	0.93	rs8002098	chr13:48063876	trans	0.16	9.2
ENSG00000123179	13	0.71	rs9562919	chr13:49221809	trans	0.15	10.3
ENSG00000083544	13	0.87	rs1861970	chr7:154910642	trans	0.13	7.9
ENSG00000136111	13	0.98	rs507901	chr13:74767653	trans	0.39	22.8
ENSG00000102794	13	0.05	rs6742136	chr2:41992611	trans	0.04	7.4
ENSG00000224347	13	0.03	rs10789896	chr11:111904932	trans	0.04	7.4
ENSG00000102580	13	0.88	rs1949881	chr3:135084885	trans	0.16	9.4
ENSG00000134864	13	0.91	rs837344	chr13:99984057	trans	0.17	9.7
			rs837313	chr13:100003429	trans	0.17	9.7
ENSG00000125255	13	0.47	rs17036106	chr2:68933840	trans	0.11	9.9
ENSG00000187498	13	0.68	rs17164217	chr5:113189823	trans	0.11	7.7
ENSG00000214274	14	0.84	rs1949881	chr3:135084885	trans	0.13	8.1
ENSG00000211792	14	0.7	rs10767601	chr11:27055319	trans	0.11	8
ENSG00000211812	14	0.57	rs11639391	chr15:37419063	trans	0.12	9.4
ENSG00000211854	14	0.88	rs3794451	chr14:22045595	trans	0.15	9.2
ENSG00000100439	14	0.85	rs10148741	chr14:22140917	trans	0.18	10.7
ENSG00000155465	14	0.98	rs4982676	chr14:22347843	trans	0.28	15.9
ENSG00000129474	14	0.67	rs7968262	chr12:67585287	trans	0.11	7.7
ENSG00000166090	14	0.12	rs4811201	chr20:49629361	trans	0.05	8.1
ENSG00000100908	14	0.82	rs8010715	chr14:23678987	trans	0.23	14.4
ENSG00000139899	14	0.11	rs16861026	chr2:173488098	trans	0.05	8.5
ENSG00000100883	14	0.88	rs1028448	chr14:34524267	trans	0.13	7.5
ENSG00000092020	14	0.88	rs17103005	chr14:34609633	trans	0.17	10.3
ENSG00000174373	14	0.78	rs10513530	chr3:160147221	trans	0.12	7.7
ENSG00000100941	14	0.77	rs17092044	chr14:38589166	trans	0.31	21.6
ENSG00000165502	14	0.77	rs1952013	chr14:49157107	trans	0.19	12.3
ENSG00000100490	14	0.32	rs7140731	chr14:49869461	trans	0.08	8.4
ENSG00000198513	14	0.16	rs2072294	chr14:73607477	trans	0.05	7.9
ENSG00000186469	14	0.76	rs1253642	chr14:51496904	trans	0.2	13.4
ENSG00000165617	14	0.84	rs1359309	chr1:81828524	trans	0.13	7.7
ENSG00000050130	14	0.85	rs7560	chr14:59040792	trans	0.13	8
ENSG00000089775	14	0.87	rs926803	chr14:64047492	trans	0.13	7.6
ENSG00000139998	14	0.89	rs2412106	chr14:64497563	trans	0.14	8.4
ENSG00000125952	14	0.6	rs7711670	chr5:38144655	trans	0.1	7.8
			rs4785919	chr16:2917263	trans	0.11	8.1
ENSG00000134001	14	0.9	rs1562522	chr3:60908974	trans	0.13	7.6
			rs10151070	chr14:47435011	trans	0.23	13.6
			rs17104106	chr14:66733185	trans	0.45	30.5
ENSG00000072110	14	0.96	rs2852238	chr11:120290065	trans	0.14	7.7
ENSG00000119599	14	0.9	rs11629006	chr14:72441482	trans	0.2	11.2
ENSG00000177465	14	0.94	rs7156378	chr14:73143269	trans	0.13	7.5
ENSG00000119688	14	0.05	rs11078506	chr17:4262255	trans	0.04	7.8
ENSG00000119684	14	0.08	rs175049	chr14:74551121	trans	0.07	11.6
ENSG00000089916	14	0.69	rs12433257	chr14:75723379	trans	0.13	9
ENSG00000071246	14	0.61	rs7147396	chr14:76259442	trans	0.15	11.7
ENSG00000119669	14	0.95	rs1120277	chr14:76547417	trans	0.13	7.4
ENSG00000042088	14	0.74	rs12590252	chr14:56082358	trans	0.11	7.7
ENSG00000165943	14	0.87	rs178940	chr17:31086799	trans	0.14	8.2
ENSG00000089723	14	0.28	rs37899	chr7:122215618	trans	0.07	7.5
ENSG00000119698	14	0.93	rs11629326	chr14:93878584	trans	0.25	13.9
ENSG00000197249	14	0.9	rs11629326	chr14:93878584	trans	0.19	11.3
ENSG00000100697	14	0.72	rs12201187	chr6:162705068	trans	0.12	8.4
ENSG00000258729	14	0.08	rs11019859	chr11:87797025	trans	0.05	7.8
ENSG00000183092	14	0.66	rs7142209	chr14:100063798	trans	0.13	9.4
ENSG00000254656	14	0.05	rs4731861	chr7:80309471	trans	0.04	8
ENSG00000258498	14	0.13	rs1480036	chr12:26235993	trans	0.05	7.6
ENSG00000258512	14	0.45	rs12050380	chr14:101266683	trans	0.09	8.6
ENSG00000166165	14	0.99	rs7854611	chr9:28632201	trans	0.15	8
ENSG00000100711	14	0.79	rs861547	chr14:103225070	trans	0.15	9.6
ENSG00000156411	14	0.76	rs1959046	chr14:95659936	trans	0.11	7.5
ENSG00000140104	14	0.52	rs2582574	chr14:104525574	trans	0.11	9.5
ENSG00000211891	14	0.97	rs11849244	chr14:40642718	trans	0.15	8.5
ENSG00000211898	14	0.91	rs2020918	chr8:42191595	trans	0.13	7.7
ENSG00000166069	15	0.02	rs4965672	chr15:98906764	trans	0.05	8.9
ENSG00000137841	15	0.81	rs3784400	chr15:38387490	trans	0.17	10.6
ENSG00000128928	15	0.84	rs2075624	chr15:38498015	trans	0.22	13.6
ENSG00000128891	15	0.83	rs8029384	chr15:38636972	trans	0.19	12
ENSG00000103932	15	0.61	rs1200348	chr15:39608460	trans	0.12	9.1
ENSG00000104055	15	0.97	rs473554	chr15:41355499	trans	0.26	14.6
ENSG00000140264	15	0.56	rs3784275	chr15:41878678	trans	0.12	9.8
ENSG00000104043	15	0.76	rs6996933	chr8:58415159	trans	0.11	7.5
ENSG00000092439	15	0.82	rs11070795	chr15:48640664	trans	0.24	15.4
ENSG00000197535	15	0.9	rs11853586	chr15:50517446	trans	0.13	7.6
ENSG00000128849	15	0.86	rs17862315	chr7:126614702	trans	0.13	7.6
ENSG00000166839	15	0.92	rs1872592	chr15:62900546	trans	0.3	17.7
ENSG00000074696	15	0.66	rs7711670	chr5:38144655	trans	0.1	7.5
ENSG00000138614	15	0.7	rs4971121	chr1:156222329	trans	0.11	7.6
ENSG00000103591	15	0.34	rs12915085	chr15:65309192	trans	0.13	14.3
ENSG00000225362	15	0.02	rs3903768	chr13:49294756	trans	0.05	8.6
ENSG00000140488	15	0.39	rs4774689	chr15:52309659	trans	0.08	7.5
ENSG00000138623	15	0.64	rs2075594	chr15:72489714	trans	0.11	7.9
ENSG00000140474	15	0.83	rs1869959	chr15:72934385	trans	0.17	10.1
ENSG00000198794	15	0.71	rs5015024	chr15:72491641	trans	0.11	7.4
ENSG00000140400	15	0.6	rs10220738	chr15:73453599	trans	0.1	7.7
ENSG00000103811	15	0.79	rs11638844	chr15:77018573	trans	0.24	15.9
ENSG00000136371	15	0.93	rs642697	chr15:77908215	trans	0.13	7.7
ENSG00000140406	15	0.73	rs1800159	chr12:55880161	trans	0.12	8
ENSG00000157823	15	0.36	rs2290351	chr15:88175785	trans	0.13	13.3
ENSG00000185043	15	0.82	rs2063738	chr15:88583100	trans	0.13	8
ENSG00000103126	16	0.74	rs394128	chr16:277872	cis	0.4	30.9
ENSG00000086504	16	0.72	rs540	chr16:360908	cis$	0.16	10.9
ENSG00000129925	16	0.55	rs540	chr16:360908	cis$	0.18	14.8
ENSG00000242612	16	0.82	rs12448825	chr16:395498	cis	0.16	10.1
ENSG00000095906	16	0.71	rs2906912	chr16:1893152	cis$	0.17	11.5
ENSG00000180185	16	0.9	rs3743854	chr16:1817495	cis$	0.34	21.6
ENSG00000172460	16	0.65	rs3909264	chr13:71752899	trans	0.12	8.9
ENSG00000162076	16	0.84	rs8051991	chr16:2887052	cis$	0.17	10.3
ENSG00000122386	16	0.59	rs2717695	chr16:3090897	cis	0.1	7.9
ENSG00000085644	16	0.33	rs1053996	chr16:3132652	cis$	0.15	16.4
ENSG00000140993	16	0.77	rs799685	chr14:34429974	trans	0.13	8.6
ENSG00000162104	16	0.52	rs10494777	chr1:196756080	trans	0.09	7.8
ENSG00000089486	16	0.8	rs3859155	chr16:4533742	cis	0.15	9.5
ENSG00000182831	16	0.79	rs1048687	chr16:9120488	cis$	0.21	13.8
ENSG00000153060	16	0.89	rs2719695	chr16:10671946	cis$	0.32	19.7
ENSG00000175643	16	0.96	rs1541702	chr16:11353053	cis$	0.33	19.1
ENSG00000179889	16	0.6	rs4985167	chr16:14990366	cis	0.11	8.1
			rs1741	chr16:15037852	cis	0.17	12.8
ENSG00000103540	16	0.87	rs2028265	chr16:19475530	cis$	0.15	8.7
ENSG00000103550	16	0.86	rs3829539	chr16:19629867	cis$	0.22	13.4
ENSG00000166847	16	0.71	rs7588	chr16:23588666	cis$	0.27	19.9
ENSG00000122257	16	0.88	rs2628123	chr18:70728913	trans	0.13	7.7
ENSG00000205629	16	0.76	rs277891	chr16:25088257	cis$	0.28	19.3
ENSG00000168488	16	0.24	rs651984	chr6:71656608	trans	0.06	7.5
ENSG00000196470	16	0.69	rs11189281	chr10:99319408	trans	0.11	7.5
ENSG00000125124	16	0.91	rs17355357	chr16:54958477	trans	0.26	15.3
			rs9889162	chr16:55113289	trans	0.26	15.6
ENSG00000159579	16	0.75	rs7188495	chr16:55732606	trans	0.14	9.6
ENSG00000125170	16	0.87	rs604965	chr16:56078775	trans	0.14	8.4
ENSG00000103005	16	0.88	rs11620650	chr14:77615548	trans	0.13	7.5
ENSG00000070761	16	0.9	rs178940	chr17:31086799	trans	0.13	7.6
ENSG00000166548	16	0.94	rs13331952	chr16:65141119	trans	0.27	15.7
ENSG00000172840	16	0.23	rs2341894	chr4:156495739	trans	0.07	8.2
ENSG00000159714	16	0.07	rs10458533	chr1:107361557	trans	0.04	7.8
ENSG00000102974	16	0.89	rs226421	chr17:31086102	trans	0.13	7.7
ENSG00000090861	16	0.74	rs10940670	chr5:27624068	trans	0.12	7.7
ENSG00000157353	16	0.56	rs9660530	chr1:191787958	trans	0.1	8.1
ENSG00000103043	16	0.57	rs8060947	chr16:69381134	trans	0.1	8
ENSG00000214353	16	0.24	rs1427239	chr1:80664996	trans	0.07	8.6
ENSG00000103111	16	0.72	rs4437621	chr8:108204267	trans	0.12	8.2
ENSG00000140876	16	0.91	rs3743756	chr16:76316637	trans	0.19	10.8
ENSG00000140950	16	0.15	rs390892	chr16:83068986	trans	0.05	7.8
ENSG00000153789	16	0.2	rs1590096	chr11:61826389	trans	0.06	7.4
ENSG00000131148	16	0.86	rs11866179	chr16:84375919	trans	0.14	8.2
ENSG00000103248	16	0.86	rs1046200	chr16:85122172	trans	0.13	7.6
ENSG00000174177	16	0.64	rs1317756	chr16:87307524	trans	0.12	9.1
ENSG00000167515	16	0.63	rs12596491	chr16:87455918	trans	0.15	11.3
ENSG00000176715	16	0.97	rs4782327	chr16:87711636	trans	0.23	12.6
ENSG00000181031	17	0.85	rs8066107	chr17:66675	cis	0.25	15.1
ENSG00000187624	17	0.97	rs11150882	chr17:259964	cis$	0.79	73.7
ENSG00000177370	17	0.88	rs7219458	chr17:853018	cis$	0.2	12.1
ENSG00000167193	17	0.89	rs704417	chr3:64227464	trans	0.13	7.5
ENSG00000132383	17	0.9	rs17734	chr17:1747894	cis	0.17	9.7
ENSG00000040531	17	0.74	rs3826496	chr17:3510822	cis$	0.26	18.2
ENSG00000177602	17	0.88	rs1431977	chr17:3567466	cis	0.21	12.7
ENSG00000129219	17	0.39	rs9405842	chr6:5481179	trans	0.08	7.8
ENSG00000108523	17	0.82	rs10879192	chr12:39471471	trans	0.12	7.4
			rs238245	chr17:4788188	cis$	0.28	17.7
ENSG00000029725	17	0.89	rs1806239	chr17:5236252	cis$	0.14	8
ENSG00000179593	17	0.75	rs12647373	chr4:55310307	trans	0.11	7.5
ENSG00000179029	17	0.7	rs11655582	chr17:8017636	cis$	0.35	26.8
ENSG00000109063	17	0.49	rs9900120	chr17:10537438	cis$	0.1	8.3
ENSG00000187824	17	0.85	rs202306	chr17:10578007	cis	0.28	17.5
ENSG00000214941	17	0.94	rs1045599	chr17:15820635	cis	0.56	39.8
ENSG00000154803	17	0.88	rs1708620	chr17:17070649	cis$	0.16	9.7
ENSG00000108557	17	0.76	rs178940	chr17:31086799	trans	0.11	7.5
ENSG00000177427	17	0.46	rs2290502	chr17:18074220	cis	0.08	7.5
ENSG00000176974	17	0.89	rs669340	chr17:18204682	cis$	0.16	9.1
ENSG00000108599	17	0.47	rs533134	chr1:225356762	trans	0.08	7.6
			rs2042046	chr17:19959433	cis$	0.1	8.5
ENSG00000167525	17	0.33	rs28548383	chr17:24042223	trans	0.07	7.6
ENSG00000132591	17	0.56	rs9279	chr17:24211762	trans	0.19	15.1
ENSG00000176390	17	0.77	rs6804627	chr3:60964210	trans	0.12	7.6
ENSG00000172171	17	0.87	rs9898858	chr17:26180337	trans	0.12	7.5
ENSG00000131242	17	0.78	rs4037485	chr13:18136083	trans	0.12	7.5
ENSG00000228768	17	0.06	rs11846699	chr14:82635976	trans	0.04	7.8
ENSG00000161570	17	0.92	rs6505496	chr17:31153180	trans	0.16	9.1
ENSG00000108272	17	0.65	rs12124162	chr1:107068101	trans	0.1	7.5
ENSG00000141720	17	0.76	rs2055823	chr8:22690313	trans	0.12	7.7
ENSG00000171532	17	0.53	rs12135034	chr1:66418772	trans	0.09	7.7
ENSG00000167920	17	0.78	rs17473903	chr17:36197142	trans	0.15	9.6
ENSG00000141698	17	0.9	rs9897034	chr17:37246110	trans	0.41	26.7
ENSG00000108771	17	0.88	rs2074166	chr17:37520781	trans	0.23	14.3
ENSG00000184988	17	0.71	rs8176242	chr17:38471400	trans	0.22	15
ENSG00000168597	17	0.31	rs7214540	chr17:39612130	trans	0.08	9.3
ENSG00000180340	17	0.79	rs9958660	chr18:68496404	trans	0.13	8.4
ENSG00000184922	17	0.43	rs1712997	chr3:117730516	trans	0.08	7.7
ENSG00000198933	17	0.65	rs2013383	chr17:43146122	trans	0.12	8.7
ENSG00000073861	17	0.26	rs8125625	chr20:53820352	trans	0.06	7.7
ENSG00000141295	17	0.66	rs3101795	chr10:23303951	trans	0.1	7.4
ENSG00000170689	17	0.81	rs9833978	chr3:124438063	trans	0.12	7.8
ENSG00000167107	17	0.92	rs7627	chr17:45907153	trans	0.49	32.7
ENSG00000108384	17	0.89	rs17175663	chr17:54463219	trans	0.21	12.4
ENSG00000167447	17	0.72	rs10982553	chr9:116938642	trans	0.11	7.7
ENSG00000068097	17	0.85	rs8066241	chr17:55511931	trans	0.34	22.3
ENSG00000108592	17	0.75	rs2137144	chr17:59159339	trans	0.13	8.4
ENSG00000141219	17	0.66	rs1921998	chr2:217520622	trans	0.1	7.6
ENSG00000167850	17	0.73	rs783235	chr17:70056915	trans	0.17	11.6
ENSG00000109062	17	0.87	rs880827	chr17:70279030	trans	0.32	20.5
ENSG00000132481	17	0.82	rs9908862	chr17:71384989	trans	0.13	8
ENSG00000182534	17	0.96	rs9303003	chr17:72217471	trans	0.62	45.3
ENSG00000167895	17	0.85	rs2871647	chr17:73649072	trans	0.3	18.8
ENSG00000171298	17	0.55	rs12450199	chr17:75691187	trans	0.11	8.7
ENSG00000171246	17	0.32	rs4457039	chr5:25966420	trans	0.1	10.6
ENSG00000141564	17	0.51	rs1045626	chr17:76554559	trans	0.17	14.5
ENSG00000185504	17	0.58	rs7224579	chr17:77125285	trans	0.1	8
ENSG00000182446	17	0.76	rs34675863	chr17:77236418	trans	0.21	13.6
ENSG00000182612	17	0.52	rs3935543	chr17:77190317	trans	0.14	11.5
ENSG00000204237	17	0.85	rs7502869	chr17:77241821	trans	0.42	28.5
ENSG00000185298	17	0.67	rs3088016	chr17:77250454	trans	0.2	14.7
ENSG00000141562	17	0.56	rs4789773	chr17:77984973	trans	0.11	8.8
ENSG00000141560	17	0.81	rs2243523	chr17:78273738	trans	0.24	15.2
ENSG00000158270	18	0.95	rs4769434	chr13:25115491	trans	0.17	9.6
ENSG00000132199	18	0.94	rs2612087	chr18:681173	cis$	0.41	25.5
ENSG00000168461	18	0.92	rs1893126	chr18:9702098	cis$	0.25	14.3
ENSG00000134265	18	0.73	rs473938	chr18:10510290	cis$	0.13	8.8
ENSG00000154864	18	0.97	rs410267	chr18:10935076	cis$	0.16	8.9
ENSG00000176014	18	0.96	rs12960267	chr18:12302492	cis$	0.31	18.2
ENSG00000134490	18	0.82	rs9949617	chr18:19133215	trans	0.21	13.5
ENSG00000141384	18	0.87	rs8093197	chr18:21914707	trans	0.17	10.2
ENSG00000101746	18	0.82	rs7666727	chr4:130609815	trans	0.12	7.7
ENSG00000134769	18	0.87	rs12818665	chr12:33110397	trans	0.12	7.4
ENSG00000075643	18	0.96	rs1540052	chr4:103357000	trans	0.14	8
			rs1941458	chr18:32079742	trans	0.16	8.8
ENSG00000101638	18	0.86	rs8085750	chr18:42596223	trans	0.19	11.5
ENSG00000141627	18	0.86	rs5747111	chr22:16270752	trans	0.13	7.7
ENSG00000172175	18	0.93	rs704417	chr3:64227464	trans	0.13	7.5
ENSG00000197563	18	0.89	rs948687	chr18:57882714	trans	0.23	13.4
ENSG00000242550	18	0.98	rs12327162	chr18:59731189	trans	0.47	30
ENSG00000221887	18	0.97	rs9945924	chr18:59771746	trans	0.74	62
ENSG00000176225	18	0.94	rs3861871	chr9:128464540	trans	0.14	7.8
ENSG00000065268	19	0.7	rs2285898	chr19:939165	cis$	0.12	8.7
ENSG00000064666	19	0.72	rs3795065	chr19:990444	cis	0.28	19.7
ENSG00000099817	19	0.92	rs6843	chr19:1039285	cis	0.65	52.2
ENSG00000183617	19	0.72	rs13960	chr19:3713698	cis$	0.22	15.3
ENSG00000167657	19	0.59	rs10419272	chr19:3909708	cis$	0.21	16.4
ENSG00000126934	19	0.67	rs350818	chr19:4037807	cis	0.13	9.1
ENSG00000141994	19	0.77	rs2446210	chr19:5734634	cis$	0.21	13.5
ENSG00000125648	19	0.57	rs700036	chr1:218942662	trans	0.09	7.4
ENSG00000125657	19	0.8	rs348389	chr19:6486637	cis	0.13	8.2
ENSG00000125734	19	0.47	rs340141	chr19:6690278	cis	0.17	15.7
ENSG00000174788	19	0.79	rs3745361	chr19:7604857	cis$	0.18	11.8
ENSG00000167772	19	0.89	rs1206016	chr12:129778518	trans	0.12	7.4
ENSG00000175898	19	0.04	rs4075627	chr8:66182810	trans	0.05	8
ENSG00000099203	19	0.52	rs10982553	chr9:116938642	trans	0.09	7.6
ENSG00000142444	19	0.53	rs10982553	chr9:116938642	trans	0.09	7.6
ENSG00000130159	19	0.48	rs4730683	chr7:114918543	trans	0.09	7.8
ENSG00000099795	19	0.8	rs7256718	chr19:48476149	trans	0.12	7.5
ENSG00000205396	19	0.5	rs17277762	chr7:80551140	trans	0.09	7.5
			rs16975256	chr13:109510340	trans	0.09	7.6
ENSG00000160113	19	0.9	rs7258100	chr19:17201400	cis$	0.16	9.6
ENSG00000130312	19	0.7	rs6903	chr19:17278565	cis$	0.12	8.2
ENSG00000130517	19	0.63	rs7226	chr19:18341609	cis	0.14	10.6
ENSG00000221983	19	0.95	rs2314664	chr19:18552942	cis	0.64	48.8
ENSG00000105671	19	0.57	rs11170109	chr12:51072293	trans	0.09	7.5
ENSG00000172687	19	0.64	rs627522	chr19:21287644	cis	0.15	11.5
ENSG00000186008	19	0.22	rs2390647	chr1:91130771	trans	0.14	18.6
			rs11166266	chr1:99771825	trans	0.07	8.5
			rs1778596	chr1:143702635	trans	0.12	15.4
			rs12743401	chr1:200743271	trans	0.14	18.9
			rs17319010	chr1:222156006	trans	0.14	19.1
			rs12723357	chr1:241185135	trans	0.14	18.4
			rs17802433	chr2:94901357	trans	0.13	17.9
			rs17042395	chr3:16568435	trans	0.12	15.5
			rs4862188	chr4:184592364	trans	0.14	18.3
			rs36019094	chr5:40273131	trans	0.14	18.7
			rs7808552	chr7:63066168	trans	0.08	10.7
			rs2880301	chr13:18998534	trans	0.14	18.8
			rs17301021	chr15:82613080	trans	0.14	18.9
ENSG00000257103	19	0.81	rs6889557	chr5:129722734	trans	0.12	7.8
ENSG00000168661	19	0.8	rs1053213	chr19:40127616	trans	0.15	9.1
ENSG00000186017	19	0.45	rs9308913	chr2:239562958	trans	0.09	8.2
ENSG00000197050	19	0.66	rs1667370	chr19:42182060	trans	0.13	9.5
ENSG00000167642	19	0.94	rs3786870	chr19:43447704	trans	0.25	14.5
ENSG00000099337	19	0.94	rs1949881	chr3:135084885	trans	0.14	8.1
ENSG00000063322	19	0.54	rs10414216	chr19:44583001	trans	0.13	10.2
ENSG00000176401	19	0.75	rs17795475	chr19:44713599	trans	0.19	12.4
ENSG00000090920	19	0.82	rs8106032	chr19:45278541	trans	0.13	8.4
ENSG00000160392	19	0.67	rs4499338	chr19:45516747	trans	0.13	9.7
ENSG00000007129	19	0.72	rs3745936	chr19:46784655	trans	0.44	35.9
ENSG00000105369	19	0.72	rs12496585	chr3:46705067	trans	0.11	7.6
ENSG00000176531	19	0.81	rs2599448	chr19:48700195	trans	0.2	12.9
ENSG00000073050	19	0.7	rs2682563	chr19:48729168	trans	0.12	8.5
ENSG00000104783	19	0.9	rs10422746	chr19:13799903	trans	0.13	7.4
ENSG00000159882	19	0.39	rs12753	chr19:49207354	trans	0.26	29.5
ENSG00000170608	19	0.91	rs11107601	chr12:93476767	trans	0.13	7.6
ENSG00000169515	19	0.1	rs1567423	chr2:39238659	trans	0.05	7.6
ENSG00000182013	19	0.97	rs8107491	chr19:51667007	trans	0.43	26.2
ENSG00000105499	19	0.97	rs251693	chr19:53307249	trans	0.24	13
ENSG00000105483	19	0.8	rs11669584	chr19:53401992	trans	0.22	14
ENSG00000104804	19	0.8	rs2211312	chr13:107203928	trans	0.12	7.5
ENSG00000086967	19	0.93	rs3810276	chr19:55626751	trans	0.16	9.1
ENSG00000142515	19	0.69	rs1721	chr21:45173924	trans	0.11	8.1
ENSG00000105374	19	0.73	rs7216472	chr17:68634658	trans	0.11	7.6
ENSG00000167562	19	0.71	rs544769	chr19:57776173	trans	0.11	7.5
ENSG00000167766	19	0.87	rs10401904	chr19:57812371	trans	0.14	8.1
ENSG00000170949	19	0.55	rs329702	chr19:58277168	trans	0.23	19.5
ENSG00000241015	19	0.91	rs8102929	chr19:58639630	trans	0.66	54.3
ENSG00000187902	19	0.15	rs11937307	chr4:28249582	trans	0.06	8.5
ENSG00000142409	19	0.85	rs8103698	chr19:61293110	trans	0.3	18.8
ENSG00000171649	19	0.92	rs3922852	chr10:397657	trans	0.13	7.7
ENSG00000121417	19	0.78	rs3746215	chr19:62845408	trans	0.17	11
ENSG00000083828	19	0.83	rs12609667	chr19:62958004	trans	0.16	10
ENSG00000142396	19	0.93	rs7257719	chr19:63510925	trans	0.25	14.2
ENSG00000131849	19	0.79	rs4801589	chr19:63645210	trans	0.13	8.7
ENSG00000083807	19	0.85	rs4801273	chr19:63692085	trans	0.24	15.1
ENSG00000099326	19	0.84	rs6142622	chr20:30202639	trans	0.12	7.5
ENSG00000213753	19	0.64	rs3499	chr19:63785296	trans	0.14	10.3
ENSG00000125875	20	0.58	rs6695	chr20:364149	cis$	0.17	13.4
ENSG00000088832	20	0.96	rs6041750	chr20:1298709	cis$	0.44	27.4
ENSG00000125877	20	0.85	rs6139036	chr20:3150189	cis$	0.14	8.7
ENSG00000088888	20	0.5	rs7272495	chr20:3801551	cis$	0.13	11
ENSG00000088766	20	0.87	rs6139895	chr20:5951893	cis$	0.13	8
ENSG00000125827	20	0.9	rs6140494	chr20:7937180	cis$	0.19	10.9
ENSG00000149346	20	0.65	rs6557594	chr8:22711133	trans	0.1	7.5
ENSG00000089177	20	0.55	rs6044134	chr20:16503032	cis$	0.1	8.2
ENSG00000125870	20	0.71	rs761228	chr20:16650501	cis	0.17	12
ENSG00000125844	20	0.77	rs1132274	chr20:17544155	cis$	0.17	11
ENSG00000125871	20	0.84	rs8000393	chr13:101935180	trans	0.12	7.6
ENSG00000132664	20	0.82	rs2009092	chr20:18433412	cis$	0.28	18
ENSG00000125821	20	0.7	rs2161425	chr5:166241585	trans	0.11	7.4
			rs6045469	chr20:18494812	cis	0.13	9
ENSG00000132669	20	0.85	rs3782384	chr12:69065821	trans	0.13	8
ENSG00000101343	20	0.71	rs6046572	chr20:19981423	cis	0.13	9.1
ENSG00000132661	20	0.91	rs10982553	chr9:116938642	trans	0.13	7.5
ENSG00000100994	20	0.7	rs6050629	chr20:25378680	cis$	0.12	8.2
ENSG00000100997	20	0.92	rs2482927	chr20:25275151	cis	0.21	12.3
ENSG00000101000	20	0.72	rs663550	chr20:33242929	trans	0.13	8.8
ENSG00000214078	20	0.83	rs1118233	chr20:33691763	trans	0.42	29.9
ENSG00000149646	20	0.29	rs1796588	chr3:165429830	trans	0.07	7.9
ENSG00000101079	20	0.89	rs11849521	chr14:67206208	trans	0.14	8
ENSG00000053438	20	0.73	rs6821225	chr4:147222168	trans	0.11	7.5
			rs11218832	chr11:122191931	trans	0.12	8.2
ENSG00000198959	20	0.87	rs12792538	chr11:98748297	trans	0.12	7.5
ENSG00000224635	20	0.45	rs6064503	chr20:36459793	trans	0.25	24.7
ENSG00000101057	20	0.83	rs285165	chr20:41763213	trans	0.24	14.8
ENSG00000025772	20	0.79	rs3746582	chr20:42994328	trans	0.24	15.9
ENSG00000168612	20	0.23	rs3746497	chr20:43943139	trans	0.09	11.1
ENSG00000100979	20	0.85	rs441346	chr20:43972899	trans	0.2	12.3
ENSG00000064787	20	0.97	rs290431	chr20:52109454	trans	0.21	11.8
ENSG00000215440	20	0.88	rs6026468	chr20:56723754	trans	0.24	14.4
ENSG00000130699	20	0.77	rs3742026	chr12:108155040	trans	0.12	7.6
ENSG00000101181	20	0.31	rs13187960	chr5:172280046	trans	0.07	7.6
ENSG00000149658	20	0.82	rs1800159	chr12:55880161	trans	0.12	7.5
ENSG00000101197	20	0.95	rs8130094	chr21:18961437	trans	0.14	7.8
ENSG00000142192	21	0.96	rs7115	chr21:34436987	trans	0.14	7.8
ENSG00000159086	21	0.57	rs4691753	chr4:162537436	trans	0.09	7.4
ENSG00000159110	21	0.15	rs2834157	chr21:33538415	trans	0.05	7.5
ENSG00000142188	21	0.85	rs2834225	chr21:33747745	trans	0.18	10.7
ENSG00000177692	21	0.08	rs12673457	chr7:24121310	trans	0.04	7.4
ENSG00000198743	21	0.66	rs10921604	chr1:192786295	trans	0.1	7.5
ENSG00000159261	21	0.91	rs314150	chr5:169734042	trans	0.13	7.5
ENSG00000185808	21	0.66	rs2000419	chr21:37433786	trans	0.14	10.1
ENSG00000182670	21	0.87	rs1003721	chr21:37414527	trans	0.14	8.3
ENSG00000160188	21	0.94	rs2839533	chr21:42770095	trans	0.34	20.1
ENSG00000160200	21	0.46	rs706209	chr21:43346494	trans	0.13	11.6
ENSG00000160284	21	0.97	rs4325512	chr15:80094724	trans	0.13	7.4
			rs9637215	chr21:46420663	trans	0.17	9.3
ENSG00000160294	21	0.76	rs2839188	chr21:46517226	trans	0.13	8.5
ENSG00000160299	21	0.81	rs13049522	chr21:46555923	trans	0.13	8.1
ENSG00000093010	22	0.73	rs5748483	chr22:18302446	trans	0.14	9.5
ENSG00000099940	22	0.87	rs16988764	chr22:19435255	trans	0.24	14.4
ENSG00000184674	22	0.99	rs407257	chr22:22676550	trans	0.67	50.2
ENSG00000128342	22	0.35	rs13037480	chr20:40365271	trans	0.08	7.9
			rs7286517	chr22:46796207	trans	0.08	8.1
ENSG00000138942	22	0.51	rs9955471	chr18:19913537	trans	0.09	7.8
ENSG00000240529	22	0.35	rs4390168	chr1:152775720	trans	0.07	7.4
ENSG00000100150	22	0.52	rs12505120	chr4:163464960	trans	0.09	7.7
ENSG00000100116	22	0.78	rs5995498	chr22:36526519	trans	0.13	8.6
ENSG00000213923	22	0.61	rs6968630	chr7:1135895	trans	0.1	7.7
ENSG00000179750	22	0.96	rs5750715	chr22:37673862	trans	0.25	14
ENSG00000100321	22	0.97	rs909685	chr22:38077617	trans	0.44	26.7
ENSG00000100351	22	0.94	rs386109	chr13:110099342	trans	0.15	8.3
ENSG00000237037	22	0.68	rs5751222	chr22:40847866	trans	0.16	11.6
ENSG00000100376	22	0.95	rs136584	chr22:44154877	trans	0.57	40.4
ENSG00000188511	22	0.7	rs739248	chr22:48411209	trans	0.42	35.3
ENSG00000184164	22	0.93	rs7410318	chr22:48703053	trans	0.18	10.4
ENSG00000217442	22	0.87	rs131777	chr22:49337899	trans	0.13	7.5
ENSG00000100288	22	0.82	rs6009931	chr22:49370018	trans	0.18	11.1
* estimate of narrow-sense heritability for gene expression traits.
** estimate of gene expression heritability accounted for by cis or trans eQTLs.
$ cis eQTLs detected in Stranger et al (2007).
