# Supplementary material for: Genome-wide eQTLs and heritability for gene expression traits in unrelated individuals
Source: BMC Genomics. 2014 Jan 9;15(1):13. doi: 10.1186/1471-2164-15-13 (PMC4028055; doi:10.1186/1471-2164-15-13)
Supplement: Supplementary file 10 — Additional file 10: R program source code implementing the present linear mixed model analysis. (ZIP 85 KB) [file 12864_2013_6999_MOESM10_ESM.zip]

Archive with 4 entries (3 files):
- amvce.R
- example/
- example/hmm26479.RData
- readme.pdf
