# Supplementary material for: Genome-wide eQTLs and heritability for gene expression traits in unrelated individuals
Source: BMC Genomics. 2014 Jan 9;15(1):13. doi: 10.1186/1471-2164-15-13 (PMC4028055; doi:10.1186/1471-2164-15-13)
Supplement: Supplementary file 10 — Additional file 10: R program source code implementing the present linear mixed model analysis. (ZIP 85 KB) [file 12864_2013_6999_MOESM10_ESM.zip › amvce.R]

#
#amvce: an R program for estimating variance components in a quantitative genetics model using REML and ML algorithms
#
#2013 by Minghui Wang <m.wang.2@bham.ac.uk>
#
#
amvce<-function(fixed, data=sys.frame(sys.parent()),random=NULL,correlation=list(A=NULL,R=NULL),
	method=c('AI-REML','EM-REML','EM-ML'),initials=NULL,tolerance=1.0e-3,maxIter=100,disp=F,...){
#This is a wrapper function of different variance component estimation methods for linear mixed model (animal model) analysis
#Model: y=X*b+Z*u+e, with y ~ N(X*b,V), where V=var(y)=var(Z*u)+var(e)=Vg*Z*A*Z'+Ve*R with cov(u,e)=0
#y, a Vector of length n;
#X, an incidence matrix of size n*p;
#Z, an incidence matrix of size n*q (with q <= n);
#b, vector of fixed effects of length p;
#u, vector of random effects of length q with variance Vg;
#e, error terms with variance Ve;
#A, (genetic) correlation matrix of size q*q for random effects u;
#R, error correlation matrix of size n*n for residual terms e.
	Call <- match.call()
	 if (!inherits(fixed, "formula") || length(fixed) != 3) {
        stop("\nfixed-effects model must be a formula of the form \"resp ~ pred\"")
    }
	if(missing(data) | !is.data.frame(data)){
		stop('argument data is missing or not a data.frame')
	}
	method <- match.arg(method)
	y <- eval(fixed[[2]], data)
	n=length(y)
	if(is.null(correlation)) correlation=list(A=NULL,R=NULL)
	if(!is.list(correlation)) stop('argument correlation must be a list')
	if(is.null(random)){
		Z=diag(n)
	}else if (inherits(random, "formula")) {
		Z=factor2mat(eval(random[[2]], data))
		if(! is.null(correlation$A)) correlation$A=correlation$A[colnames(Z),colnames(Z)]
	}
	if(is.null(correlation$R)) correlation$R=diag(n)
	if(is.null(correlation$A)) correlation$A=diag(ncol(Z))
	if(!is.matrix(correlation$A)) correlation$A=as.matrix(correlation$A)
	if(!is.matrix(correlation$R)) correlation$R=as.matrix(correlation$R)
	X <- model.frame(fixed, data)
	Terms <- attr(X, "terms")
    auxContr <- lapply(X, function(el) if (inherits(el, "factor") && length(levels(el)) > 1) contrasts(el))
    X <- model.matrix(fixed, data = X)
	if(is.null(initials)) initials=var(y)*(1:2/3)
	if(nrow(X)!=n) stop('Matrices X and y are non-conformable')
	if(nrow(Z)!=n) stop('Matrices y and Z are non-conformable')
	if(ncol(Z)!=nrow(correlation$A)) stop('Matrices Z and correlation$A are non-conformable')
	if(nrow(correlation$R)!=n) stop('Matrices y and correlation$R are non-conformable')
	grps=ZtoGrps(Z)
	fixDF=getFixedDF(X,as.data.frame(grps))
 	if(method=='AI-REML'){ #AI REML
		obj=try(reml.ai(y=y,X=X,A=correlation$A,Z=Z,R=correlation$R,VC=initials,tolerance=tolerance,maxIter=maxIter,disp=disp,...),silent=T)
		if(class(obj)[1]=='try-error'){ #EM is more robust than AI
			obj=try(reml.em(y=y,X=X,A=correlation$A,Z=Z,R=correlation$R,VC=initials,tolerance=tolerance,maxIter=maxIter,disp=disp,...),silent=T)
		}
	}
	else if(method=='EM-REML'){ #EM REML
		obj=try(reml.em(y=y,X=X,A=correlation$A,Z=Z,R=correlation$R,VC=initials,tolerance=tolerance,maxIter=maxIter,disp=disp,...),silent=T)
	}
	else if(method=='EM-ML'){ #EM ML
		obj=try(ml.em(y=y,X=X,A=correlation$A,Z=Z,R=correlation$R,VC=initials,tolerance=tolerance,maxIter=maxIter,disp=disp,...),silent=T)
	}
	else stop(paste("Invalid method", method))
	if(class(obj)[1]!='try-error') {obj$fixDF = fixDF;obj$call = Call}
	return(obj)
}
reml.ai<-function(y,X,A,Z,R,VC,tolerance=1.0e-3,maxIter=100,disp=F,...){
#REstricted Maximum Likelihood (REML) using Average Information algorithm
	#Animal model: y=X*b+Z*u+e
	#X,Z are design matrices for fixed (b) and random (u) effects
	#y is response, with var(Y)=(Vg*Z*A*Z'+Ve*R), where Vg (Ve) is genetic (residual) variance
	#A is relationship matrix
	n=dim(X)[1]
	AI<-matrix(0, ncol=2, nrow=2)
	s<-rep(0,2)
	loglik0=NA
	loglik=NA
	if(disp==T) cat('Running AI algorithm...\nIter.\tlogL\tV(u)\tV(e)\n')
	nIter=0
	Hi=tcrossprod(Z %*% A, Z) #first derivative of varirance matrix with respect to genetic variance parameter
	nconstraints=0
	while(nIter<=maxIter){
		V <- VC[1] * Hi + VC[2] * R #variance matrix
		Vi=solve(V)
		#P, projection matrix
		P=Vi %*% X
		XtViX=crossprod(X,P)
		P=Vi-P %*% solve(XtViX,t(P))
		Py=P %*% y
		#likelihood
		loglik=-0.5*(logdet(V)+logdet(XtViX)+crossprod(y,Py)[,1])
		if(disp==T) cat(nIter,'\t',sprintf("%.4f",loglik),'\t',paste(sprintf("%.3f",VC),collapse='\t'),'\n',sep='')
		if(nIter>0 & abs(loglik-loglik0)<tolerance) break
		loglik0=loglik
		HiPy=Hi %*% Py
		RPy=R %*% Py
		s[1]=-0.5*(prodtrace(Hi,P)-crossprod(Py,HiPy))
		s[2]=-0.5*(prodtrace(R,P)-crossprod(Py,RPy))
		AI[1,1]=0.5*crossprod(Py,Hi %*% (P %*% HiPy))
		AI[1,2]=0.5*crossprod(Py, Hi %*% (P %*% RPy))
		AI[2,1]=AI[1,2]
		AI[2,2]=0.5*crossprod(Py,R %*% (P %*% RPy))
		delta=solve(AI,s)
		VC <- VC + delta
		nIter=nIter+1
		if(any(VC<=0)){ #negative variance component estimate is not allowed
			if(disp==T) cat('(',sum(VC<=0),' component(s) constrained)\n',sep='')
			nconstraints=nconstraints+1
			if(nconstraints>1) {
				stop('Error: variance components were out of boundary\n')
			}
			if(VC[2]<0) VC[2]=1 #set an arbitrary value to the error variance
			VC[VC<=0]=1.0e-6 #set an arbitrary small value to the genetic variance
		}else{
			nconstraints=0
		}
	}
	if(nIter>maxIter){
		warning(paste('Failed to converge after',nIter,'iterations'))
	}
	apVb=solve(XtViX)
	b=tcrossprod(apVb,X) %*% (Vi %*% y)
	b=b[,1]
	apVar=matrix(NA,nrow=2,ncol=2)
	HiP=Hi %*% P
	RP=R %*% P
	apVar[1,1]=prodtrace(HiP,HiP)
	apVar[1,2]=prodtrace(HiP,RP)
	apVar[2,1]=apVar[1,2]
	apVar[2,2]=prodtrace(RP,RP)
	apVar=solve(0.5*apVar)
	res=list(coefficients=b,VC=VC,VP=sum(VC),apVar=apVar,apVb=apVb,h2=sum(VC[-length(VC)])/sum(VC),loglik=loglik)
	#reduced model
	obj=mle.null(y=y,X=X,R=R,VC=var(y),tolerance=tolerance,maxIter=maxIter,disp=disp,...)
	res$b0=obj$b
	res$VC0=obj$VC
	res$apVar0=obj$apVar
	res$apVb0=obj$apVb
	res$loglik0=obj$loglik
	class(res)='amvce'
	attr(res,'algorithm')='AI-REML'
	return(res)
}
mle.null<-function(y,X,R,VC,tolerance=1.0e-3,maxIter=100,disp=F,...){
	#To estimate residual variance component from a reduced model: y=X*b+e
	#y is response, with mean X*b and variance var(Y)=Ve*R, where Ve is residual variance
	#R is residual correlation matrix
	#X is design matrix for fixed effect b
	n=dim(X)[1]
	loglik0=NA
	loglik=NA
	if(disp==T) cat('Calculating the log-likelihood for the reduced model\n(non-residual variance component(s) dropped from the model)\n')
	if(disp==T) cat('Iter.\tlogL\tV(e)\n')
	nIter=0
	nconstraints=0
	while(nIter<=maxIter){
		V <- VC[1] * R
		Vi=solve(V)
		P=Vi %*% X
		XtViX=crossprod(X,P)
		P=Vi-P %*% solve(XtViX,t(P))
		Py=P %*% y
		loglik=-0.5*(logdet(V)+logdet(XtViX)+crossprod(y,Py)[,1])
		if(disp==T) cat(nIter,'\t',sprintf("%.4f",loglik),'\t',paste(sprintf("%.3f",VC),collapse='\t'),'\n',sep='')
		if(nIter>0 & abs(loglik-loglik0)<tolerance) break
		loglik0=loglik
		RPy=R %*% Py
		s=-0.5*(prodtrace(R,P)-crossprod(Py,RPy))
		AI=0.5*crossprod(Py,R %*% (P %*% RPy))
		delta=s/AI
		VC <- VC + delta
		nIter=nIter+1
	}
	if(nIter>maxIter){
		warning(paste('Failed to converge after',nIter,'iterations'))
	}
	apVb=solve(XtViX)
	b=tcrossprod(apVb,X) %*% (Vi %*% y)
	b=b[,1]
	apVar=matrix(NA,nrow=2,ncol=2)
	RP=R %*% P
	apVar=matrix(prodtrace(RP,RP))
	apVar=solve(0.5*apVar)
	res=list(coefficients=b,VC=VC,VP=VC,apVar=apVar,apVb=apVb,apVp=apVar,loglik=loglik)
	class(res)='amvce'
	attr(res,'algorithm')='ML'
	return(res)
}
reml.em<-function(y,X,A,Z,R,VC,tolerance=1.0e-3,maxIter=100,disp=F,...){
#REstricted Maximum Likelihood (REML) using Expectation Maximization (EM) algorithm
	n=dim(X)[1]
	NP=dim(X)[2]
	NQ=ncol(Z)
	R=diag(n)
	M=try(diag(n)- X %*% solve(crossprod(X,X),t(X)),silent=T)
	if(class(M)[1]=='try-error'){
		M=diag(n)- X %*% tcrossprod(ginv(crossprod(X,X)),X) #general inverse
	}
	iRemoval=rows.removal(X) #to make transforming matrix Kt (Kt %*% x=0; full row rank = n-NP) from M
	Kt=M[!iRemoval,]
	K=t(Kt)
	Xr=X[!iRemoval,]
	#KKt=crossprod(Kt,Kt)

	nIter=0
	if(disp==T) cat('Running EM-REML algorithm...\nIter.\tlogL\tV(u)\tV(e)\n')
	loglik0=NA
	loglik=NA
	V=NA
	#Kty=Kt %*% y
	KWKt=K %*% solve(Kt %*% R %*% K,Kt)
	KWKtR=KWKt %*% R
	KWKtR.trace=sum(diag(KWKtR))
	Hi=tcrossprod(Z %*% A,Z)
	while(nIter<=maxIter){
		V=VC[1] * Hi + VC[2] * R
		V=Kt %*% V %*% K
		Vi=solve(V)
		#E-step
		P=crossprod(Kt,Vi %*% Kt)
		Py=P %*% y
		ZtPy=crossprod(Z,Py)
		RPy=R %*% Py
		tum=VC[1]*NQ-VC[1]^2 * prodtrace(crossprod(Z,P),Z %*% A)
		tum=tum+VC[1]^2.0 * (crossprod(ZtPy,A %*% ZtPy))
		tem=VC[2]*KWKtR.trace-VC[2]^2*prodtrace(KWKtR,P %*% R)
		tem=tem+VC[2]^2*(crossprod(RPy,KWKt %*% RPy))
		#M-step
		VC[1]=as.vector(tum/NQ)
		VC[2]=as.vector(tem/(n-NP))
		nIter=nIter+1
		XtViX=crossprod(Xr,Vi) %*% Xr
		loglik=-0.5*(logdet(V)+logdet(XtViX)+crossprod(y,Py)[,1])
		if(disp==T) cat(nIter,'\t',sprintf("%.4f",loglik),'\t',paste(sprintf("%.3f",VC),collapse='\t'),'\n',sep='')
		if(nIter>1 & abs(loglik-loglik0)<tolerance) break
		loglik0=loglik
	}
	if(nIter>maxIter){
		warning(paste('Failed to converge after',nIter,'iterations'))
	}
	V=VC[1] * Hi + VC[2] * R
	Vi=solve(V)
	apVb=solve(crossprod(X,Vi) %*% X)
	b=tcrossprod(apVb,X) %*% (Vi %*% y)
	b=b[,1]
	P=crossprod(Kt,solve(Kt %*% V %*% K,Kt))
	apVar=matrix(NA,2,2)
	PHi=P %*% Hi
	PRRt=P %*% R %*% t(R)
	apVar[1,1]=prodtrace(PHi,PHi)
	apVar[1,2]=prodtrace(PHi,PRRt)
	apVar[2,1]=apVar[1,2]
	apVar[2,2]=prodtrace(PRRt,PRRt)
	apVar=2*solve(apVar)
	res=list(coefficients=b,VC=VC,VP=sum(VC),apVar=apVar,apVb=apVb,h2=sum(VC[-length(VC)])/sum(VC),loglik=loglik)
	#reduced model
	obj=mle.null(y=y,X=X,R=R,VC=var(y),tolerance=tolerance,maxIter=maxIter,disp=disp,...)
	res$b0=obj$b
	res$VC0=obj$VC
	res$apVar0=obj$apVar
	res$apVb0=obj$apVb
	res$loglik0=obj$loglik
	class(res)='amvce'
	attr(res,'algorithm')='EM-REML'
	return(res)
}
ml.em<-function(y,X,A,Z,R,VC,tolerance=1.0e-3,maxIter=100,disp=F,...){
#Maximum Likelihood (ML) using Expectation Maximization (EM) algorithm
	n=dim(X)[1]
	NP=dim(X)[2]
	NQ=ncol(Z)
	nIter=0
	if(disp==T) cat('Running EM-ML algorithm...\nIter.\tlogL\tV(u)\tV(e)\n')
	Hi=Z %*% tcrossprod(A,Z)
	loglik0=NA
	loglik=NA
	while(nIter<=maxIter){
		#E-step
		V=VC[1] * Hi+VC[2] * R
		Vi=solve(V)
		P=Vi-Vi %*% X %*% solve(crossprod(X,Vi %*% X),crossprod(X,Vi))
		Py=P %*% y
		ZtPy=crossprod(Z,Py)
		tum=VC[1]*NQ-VC[1]^2 * prodtrace(crossprod(Z,Vi),Z %*% A) #to calculate trace
		tum=tum+VC[1]^2.0 * (crossprod(ZtPy,A %*% ZtPy))
		tem=VC[2]*n-VC[2]^2*prodtrace(Vi,R) #to calculate trace
		tem=tem+VC[2]^2*(crossprod(Py,R %*% Py)[,1])
		#M-step
		VC[1]=as.vector(tum/NQ)
		VC[2]=as.vector(tem/n)
		nIter=nIter+1 #iteration counter
		XtViX=crossprod(X,Vi) %*% X
		loglik=-0.5*(logdet(V)+logdet(XtViX)+crossprod(y,Py)[,1])
		if(disp==T) cat(nIter,'\t',sprintf("%.4f",loglik),'\t',paste(sprintf("%.3f",VC),collapse='\t'),'\n',sep='')
		if(nIter>1 & abs(loglik-loglik0)<tolerance) break
		loglik0=loglik
	}
	if(nIter>maxIter){
		warning(paste('Failed to converge after',nIter,'iterations'))
	}
	apVb=solve(XtViX)
	b=tcrossprod(apVb,X) %*% (Vi %*% y)
	b=b[,1]
	apVar=matrix(NA,2,2)
	ViHi=Vi %*% Hi
	ViRRt=Vi %*% R %*% t(R)
	apVar[1,1]=prodtrace(ViHi,ViHi)
	apVar[1,2]=prodtrace(ViHi,ViRRt)
	apVar[2,1]=apVar[1,2]
	apVar[2,2]=prodtrace(ViRRt,ViRRt)
	apVar=2*solve(apVar)
	res=list(coefficients=b,VC=VC,VP=sum(VC),apVar=apVar,apVb=apVb,h2=sum(VC[-length(VC)])/sum(VC),loglik=loglik)
	#reduced model
	obj=mle.null(y=y,X=X,R=R,VC=var(y),tolerance=tolerance,maxIter=maxIter,disp=disp,...)
	res$b0=obj$b
	res$VC0=obj$VC
	res$apVar0=obj$apVar
	res$apVb0=obj$apVb
	res$loglik0=obj$loglik
	class(res)='amvce'
	attr(res,'algorithm')='EM-ML'
	return(res)
}
rows.removal<-function(X){
#to create non-singular transformation matrix in order to construct linearly independent error contrasts in REML
	n=nrow(X) #X is the fixed effect incidence matrix
	NP=ncol(X)
	ij=do.call("order", split(X, col(X))) #order matrix by columns
	#matrix X[ij,] is ordered so that all those within each sub-most cell of the fixed effect 
	#factors follow one another sequentially, ie, in a form like:
		#[1  0  0  ..]  #a matrix with value 1 in the first column
		#[0  1  0  ..]  #a matrix with value 1 in the second column
		#[0  .. 0   1]
	iRemv=rep(FALSE,n) #indices of rows to be removed
	nUr=1 #number of unique rows
	lstEt=NA
	for(i in 2:n){
		if(all(X[ij[i],]==X[ij[i-1],])){ #whether row ij[i] is a replicate of row ij[i-1]
			lstEt=ij[i]
			if(i==n) iRemv[lstEt]=T
		}else{
			if(!is.na(lstEt)) iRemv[lstEt]=T
			lstEt=NA
			nUr=nUr+1
		}
	}
	if(n-nUr<NP){ #to remove additional rows?
		iRemv[(1:n)[!iRemv][1:(NP+nUr-n)]]=T
	}
	return(iRemv)
}
ginv <- function(X, tol = sqrt(.Machine$double.eps)){
# Return generalized inverse of a matrix
# source code borrowed from library MASS
	if(length(dim(X)) > 2L || !(is.numeric(X) || is.complex(X)))
        stop("'X' must be a numeric or complex matrix")
    if(!is.matrix(X)) X <- as.matrix(X)
    Xsvd <- svd(X)
    if(is.complex(X)) Xsvd$u <- Conj(Xsvd$u)
    Positive <- Xsvd$d > max(tol * Xsvd$d[1L], 0)
    if (all(Positive)) Xsvd$v %*% (1/Xsvd$d * t(Xsvd$u))
    else if(!any(Positive)) array(0, dim(X)[2L:1L])
    else Xsvd$v[, Positive, drop=FALSE] %*% ((1/Xsvd$d[Positive]) * t(Xsvd$u[, Positive, drop=FALSE]))
}
prodtrace<-function(A,B){
#to calculate the trace of the product of two matrices
	nra=nrow(A)
	nca=ncol(A)
	nrb=nrow(B)
	ncb=ncol(B)
	if(nca!=nrb) stop("Matrices are non-conformable")
	if(nra!=ncb) stop("Matrices product should be a square matrix")
	pr.tr=0.0
	for(i in 1:nra){
		pr.tr=pr.tr+sum(A[i,]*B[,i])
	}
	return(pr.tr)
}
logdet<-function(a){ #to calculate the logarithmic determinant of a matrix
	da=determinant(a,logarithm=TRUE)
	return(da[[1]][1])
#alternatively, use chol decomposition
#	U <- chol(a)
#	sum(log(diag(U)^2))
}
is.const <- function(x, tolerance = sqrt(.Machine$double.eps)) {
#function to check if a vector is (nearly) a multiple of (1,1,...,1)
#borrowed from nlme package
	if (length(x) < 1) return(NA)
	x <- as.numeric(x)
	if (x[1] == 0.) return(all(abs(x) < tolerance))
	all(abs((x/x[1] - 1.)) < tolerance)
}
ZtoGrps<-function(Z){ #coerce random effect design matrix Z into grouping factor levels
	grps=apply(Z,1,function(Z1) which(Z1>0))
	factor(grps)
}
factor2mat<-function(factors){
	factors=as.factor(factors)
	mat=matrix(0,nrow=length(factors),ncol=nlevels(factors))
	colnames(mat)=levels(factors)
	for(i in 1:length(factors)){
		mat[i,factors[i]==colnames(mat)]=1
	}
	mat
}
getFixedDF<-function(X,grps){
#to calculate the degrees of freedom for fixed effects
#Reference: Mixed-effects models in S and S-plus, by Pinheiro and Bates
	#X is a design matrix for fixed factors, in which the first column should be intercept
	#grps is data frame, with each column being a grouping factor, (grouping factors are ordered from 'inner' (=='finest') to 'outer')
	N <- nrow(X)
	P <- ncol(X)
	Q <- ncol(grps) #number of levels
	Qp1=Q+1 #the Q+1 level is within-group error
	ngrps=sapply(1:Q,function(i) length(levels(grps[,i])))
	if(Q==1 & ngrps[Q]==N){ #single level, no replicates
		dfX=rep(N,P)
		for(i in 1:P){ #to cope with multivariate mixed model
			if(all(X[,i]==0)) dfX[i]=0
		}
		dfX[dfX>0]=dfX[dfX>0]-sum(dfX>0)
		names(dfX)=colnames(X)
		return(dfX)
	}
	namX=colnames(X)
	stratNam=c(colnames(grps),'Residual')
	mi=c(1,ngrps,N) #Number of group levels (intercept, number of levels in each group, within-group errors)
	#innG (is not inner to group),indicate whether fixed factor is outer (ie, not inner) to grouping factors
	#A fixed factor term is called inner relative to a grouping factor if its value can change within a given level of the grouping factor.
	#A term is called outer to a grouping factor if its value does not change within levels of the grouping factor.
	#In a multi-level model, a term is said to be estimated at level i, if it is inner to the i-1st grouping factor and outer to the ith grouping factor.
	
	#determine a term is inner or outer to a grouping factor
	innG=apply(X,2,function(x1){
			sapply(1:Q,function(i) all(sapply(split(x1,as.factor(grps[,i]),drop=T),is.const)))
		})
	if(is.matrix(innG)) innG=t(innG)
	else innG=as.matrix(innG)
	innG=cbind(innG,TRUE)
	colnames(innG)=stratNam
	#at which the level the term is estimated
	stratX=apply(innG,1,function(x1,ilevels=1:Qp1) min(ilevels[x1]))
	stratX[1]=Qp1 #intercept df is calculated as if intercept was estimated at Q+1 level
	#number of terms estimated at each level
	xDF=table(stratX)
	xDF[as.character(Qp1)]=xDF[as.character(Qp1)]-1 #correcting for intercept
	dfX=sapply(1:P,function(j) mi[stratX[j]+1]-mi[stratX[j]]-xDF[as.character(stratX[j])])
	names(dfX)=colnames(X)
	return(dfX)
}
print.amvce<-function(obj){
	if(! inherits(obj,'amvce')) stop('obj is not a amvce class')
	cat("\nCall:  ", paste(deparse(obj$call), sep = "\n", collapse = "\n"), "\n\n", sep = "")
	cat('\nSummary of fixed effects:\nSource\tEst.\tS.E.\td.f.\tt-value\tp-value\n')
	for(i in 1:length(obj$coefficients)){
		tv=obj$coefficients[i]/sqrt(obj$apVb[i,i])
		cat(names(obj$coefficients[i]),'\t',sprintf("%.3f",obj$coefficients[i]),'\t',sprintf("%.3f",sqrt(obj$apVb[i,i])),'\t',obj$fixDF[i],
		'\t',sprintf("%.1f",tv),'\t',sprintf("%.2e",2*pt(-abs(tv),df=obj$fixDF[i])),'\n',sep='')
	}
	cat('\nVariance-covariance matrix of fixed effects:\n')
	for(i in 1:nrow(obj$apVb)){
		cat(sprintf("%.3f",obj$apVb[i,1:i]),sep='\t')
		cat('\n')
	}
	cat('\nSummary result of',attr(obj,'algorithm'),'analysis:\nSource\tEst.\tS.E.\n')
	nZ=length(obj$VC)
	for(i in 1:nZ) cat('V(',ifelse(i<nZ,i,'e'),')\t',sprintf("%.3f\t%.4f",obj$VC[i],sqrt(obj$apVar[i,i])),'\n',sep='')
	cat('V(P)\t',sprintf("%.3f",obj$VP),'\n',sep='')
	if(nZ>1) cat('h^2\t',sprintf("%.3f",obj$h2),'\n',sep='')
	cat('\nVariance-covariance matrix of variance components:\n')
	for(i in 1:nrow(obj$apVar)){
		cat(sprintf("%.3f",obj$apVar[i,1:i]),sep='\t')
		cat('\n')
	}
	cat('\nLog-likelihood:',sprintf("%.2f",obj$loglik),'\n')
	if(! is.null(obj$loglik0)){
		cat('Log-likelihood of reduced model:',sprintf("%.2f",obj$loglik0),'\n')
		cat('LRT (df): ',sprintf("%.2f",2*(obj$loglik-obj$loglik0)),' (',length(obj$VC)-length(obj$VC0),')','\n',sep='')
	}
	cat('\n')
	return(invisible())
}
